# Supplementary material for: Molecular mechanism of Epimedium in the treatment of vascular dementia based on network pharmacology and molecular docking
Source: Front Aging Neurosci. 2022 Aug 16;14:940166. doi: 10.3389/fnagi.2022.940166 (PMC9424771; doi:10.3389/fnagi.2022.940166)
Supplement: Supplementary file 1 [file Table_1.XLSX]

## Sheet: vascular dementia--targets
DrugBank database (protein/gene name)	OMIM database (gene name)	Genecards database (gene name) RS≥10	TTD database (gene name)	DisGeNET database (gene name)		targets after deleting duplicate targets
Sodium/potassium-transporting ATPase subunit alpha-1/ATP1A1	MTHFR	MAPT	无靶点	SDHAF1		ATP1A1
	VCAM1	VEGFA		BDNF		MTHFR
	GBA	VCP		MAPT		VCAM1
	TIA1	PSEN1		AVP		GBA
	COL3A1	APOE		IGF1		TIA1
	TUBA4A	SQSTM1		EPO		COL3A1
	CHMP2B	C9orf72		GSK3B		TUBA4A
	SNCA	GRN		SST		CHMP2B
	VEGFC	APP		FLT1		SNCA
	PCDH12	FUS		GPX1		VEGFC
	SNCB	SNCA		TP53		PCDH12
	SQSTM1	TARDBP		MTOR		SNCB
	FLT4	CHMP2B		MMP2		SQSTM1
	TNF	TBK1		CDK5		FLT4
	VEGF	GBA		RPS6		TNF
	HNRPA2B1	CHCHD10		APOE		VEGF
	C9orf72	KDR		FGFR1		HNRPA2B1
	VCP	NOS3		EIF4E		C9orf72
	TNFSF15	NOTCH3		SYK		VCP
	OPTN	VCAM1		MTHFR		TNFSF15
	VEGFB	TREM2		RASGRF2		OPTN
	HNRNPA1	HNRNPA2B1		CNTNAP2		VEGFB
	TBK1	LOC106627981		NOTCH3		HNRNPA1
	FLT1	PRNP		CASP3		TBK1
	ITM2B	SNCB		ACE		FLT1
	PSEN1	PIK3CA		VEGFA		ITM2B
	PGF	TNF		TNF		PSEN1
	TRPM7	UBQLN2		PON1		PGF
	CCNF	IL6		CSF2		TRPM7
	FUS	PARK7		BCL2		CCNF
	CYLD	MT-ND1		IL6		FUS
	MAPT	MTHFR		LAMC2		CYLD
	VEZF1	HNRNPA1		PSEN1		MAPT
	ELMO2	LOC109504728		LPA		VEZF1
	CHCHD10	TMEM106B		NFE2L2		ELMO2
	FIGF	COL4A1		ESR1		CHCHD10
	UBQLN2	PDGFRB		IL1B		FIGF
	FTDALS8	PDGFB		MMP9		UBQLN2
	ALS26	SOD1		GABPA		FTDALS8
	PMGEDSV	ITM2B		HSPA4		ALS26
	ALS22	ENG		IL1A		PMGEDSV
	VPS2B	TRPM7		ACHE		ALS22
	PARK1	ACE		TGFB1		VPS2B
	LMPHM4	HTRA1		BCHE		PARK1
	DMJDS1	TUBA4A		ESR2		LMPHM4
	PDB3	DNMT1		ADM		DMJDS1
	PCL	PSEN2		GSTO1		PDB3
	FTDALS	MPO		TP63		PCL
	CMT2Y	ICAM1		TNFSF14		FTDALS
	VEGI	CCNF		CHI3L1		CMT2Y
	FIP2	PON1		PIK3CG		VEGI
	ALS20	LRRK2		PHLDB2		FIP2
	FTDALS4	FGF2		CETP		ALS20
	ABRI	CST3		PIK3CD		FTDALS4
	ACNINV3	PLAU		PIK3CB		ABRI
	CHAK	HFE		SERPINE1		ACNINV3
	FTDALS5	CSF1R		ADIPOQ		CHAK
	ALS6	MIR659		PIK3CA		FTDALS5
	EAC	TIA1		NUBP1		ALS6
	DDPAC	VWF		COASY		EAC
	VMPI	OPTN		AGT		DDPAC
	SMAJ	MIR21		SYP		VMPI
	CHAP1	CYLD		EDN1		SMAJ
	PARK4	HIF1A		CST3		CHAP1
	FTDALS3	ALB		CRP		PARK4
	LMPHM1	ATXN2		MAPK1		FTDALS3
	ALSFTD	EDN1		PTPN1		LMPHM1
	FTDALS6	TGFB1		PDE9A		ALSFTD
	HYPL	AKT1		RETREG1		FTDALS6
	IIAE8	PRKN		TNFRSF19		HYPL
	FBD	MIR146A		HAMP		IIAE8
	ALSPDC	TP53		CRLS1		FBD
	ETM4	TYROBP		PPARG		ALSPDC
	MFT1	ATP13A2		PLEK		ETM4
	MSTD	CDH5		PON2		MFT1
	IMMD	CRP		KLK6		MSTD
	ALS15	MMP9		MASP1		IMMD
	CHTD7	IL1B		PTH		ALS15
	NRP	MIR29B1		RPGRIP1		CHTD7
	RDGCA	SERPINI1		PRNP		NRP
	KIAA0849	BCHE		PLG		RDGCA
	ALS12	AGT		PTGS2		KIAA0849
	BRSS	MT-ATP6		PLA2G2A		ALS12
	WDM	NRP1		PTCH1		BRSS
	EDSVASC	A2M		GRAP2		WDM
	TUBA1	SORL1		CASP1		EDSVASC
	DMT1	ABCA7		GATD3A		TUBA1
	NACP	ACHE		RIN3		DMT1
	VRP	PTEN		AIMP2		NACP
	VECAD2	HTR2A		KLK4		VRP
	P62	SERPINA3		SPAG16		VECAD2
	VEGFR3	PGF		VWF		P62
	TNFA	IL10		VDR		VEGFR3
	MVCD1	MIR29A		MCHR2		TNFA
	IBMPFD2	TTR		CAV1		MVCD1
	FTDALS1	MIR34A		FOXP2		IBMPFD2
	IBMPFD1	SELE		KL		FTDALS1
	TL1	CCL2		RGN		IBMPFD1
	GLC1E	HTT		CLDN1		TL1
	VRF	COMT		CHRFAM7A		GLC1E
	IBMPFD3	MAPK1		WASF1		VRF
	NAK	SERPINE1		SUCLA2		IBMPFD3
	BRI	NOS2		CBS		NAK
	AD3	ATN1		TXNRD1		BRI
	PLGF	PINK1		TXN		AD3
	LTRPC7	PTGS2		C5AR1		PLGF
	FBX1	F2		SLC19A1		LTRPC7
	TLS	PLA2G6		SLC6A4		FBX1
	CDMT	CASP3		MOAP1		TLS
	MTBT1	IGF1		CCL2		CDMT
	ZNF161	BDNF		RPS6KA3		MTBT1
	CED12	SCARB2		ACTB		ZNF161
	FTDALS2	GFAP		RFC1		CED12
	VEGFD	CSTB		REN		FTDALS2
	PLIC2	ARSA		SNAP25		VEGFD
	FTDALS7	UCHL1		SNCA		PLIC2
	NADGP	CXCL8		TIMP4		FTDALS7
	DMRV	TBC1D24		ADAM17		NADGP
		MIR107		SYN1		DMRV
		INS		STAT5B		VEGFA
		ELN		STAT5A		APOE
		PPARG		SREBF2		GRN
		DCTN1		SPP1		APP
		AGER		SOD1		TARDBP
		IFNG		TRPV4		KDR
		NPC1		GDNF		NOS3
		SELP		FOXO1		NOTCH3
		MIR106B		F11		TREM2
		GNAQ		EPHA4		HNRNPA2B1
		MATR3		EGF		LOC106627981
		F5		AGTR1		PRNP
		CXCR4		AGER		PIK3CA
		PECAM1		DLG4		IL6
		HFE-AS1		PTCRA		PARK7
		IL1A		RPGRIP1L		MT-ND1
		UNC5C		SYNM		LOC109504728
		NEFL		FN1		TMEM106B
		EPM2A		GCG		COL4A1
		CHAT		GC		PDGFRB
		MIR328		POLDIP2		PDGFB
		PON2		ADGRA2		SOD1
		AGTR1		GAP43		ENG
		CTNNB1		RNF19A		ACE
		AD10		FYN		HTRA1
		THBD		CD2AP		DNMT1
		MMP2		ADRB1		PSEN2
		NDP		MAPK14		MPO
		MT-ND6		CRK		ICAM1
		AD6		CFL2		PON1
		CAV1		TXNIP		LRRK2
		CACNA1A		AHSA1		FGF2
		MIR298		SIGMAR1		CST3
		AD5		GATD3B		PLAU
		EGFR		WASF2		HFE
		AD16		AD17		CSF1R
		AD17		OCLN		MIR659
		AD11		NES		VWF
		AD12		WASF3		MIR21
		AD13		CHAT		HIF1A
		AD14		CREB1		ALB
		AD7		CLDN7		ATXN2
		AD8		COX8A		EDN1
		ANG		ADORA2A		TGFB1
		SNCAIP		SERPINA3		AKT1
		SLC6A4		CLU		PRKN
		HMOX1		CHRNA7		MIR146A
		ESR1		CHIT1		TP53
		SPTLC1		NAT2		TYROBP
		JAM2		GFAP		ATP13A2
		CP		ANGPT4		CDH5
		SST		MIR222		CRP
		DNAJC5		MIR210		MMP9
		VPS13C		MIR146A		IL1B
		CXCL12		MIR134		MIR29B1
		MIR132		MIR126		SERPINI1
		TREX1		LCN2		BCHE
		EGF		KRT6A		AGT
		PLAT		KDR		MT-ATP6
		NOTCH1		ARSA		NRP1
		OLR1		IAPP		A2M
		APOA1		MECP2		SORL1
		LEP		SAR1B		ABCA7
		CTSD		OXTR		ACHE
		F3		NTRK2		PTEN
		SPG21		NOTCH1		HTR2A
		LPL		NOS3		SERPINA3
		KNG1		NMB		IL10
		DLL4		ATF3		MIR29A
		MTOR		MAP3K5		TTR
		ATXN3		JAK2		MIR34A
		NEFH		IL18		SELE
		NEK1		IL10		CCL2
		FBLN5		HFE		HTT
		PLG		GRP		COMT
		SYP		GRIN1		MAPK1
		SERPINC1		GRN		SERPINE1
		MME		GPT		NOS2
		AOC3		ANK1		ATN1
		PFN1		GPI		PINK1
		MT-TL1		NOX1		PTGS2
		FN1		HGF		F2
		JPH3		HES1		PLA2G6
		NGF		HSPA1A		CASP3
		PDCD10		IL4		IGF1
		MAPK14		APP		BDNF
		NPC2		MCIDAS		SCARB2
		PIK3R1		APOC3		GFAP
		FZD4		ICAM1		CSTB
		HRAS		APOB		ARSA
		PPARGC1A		HTR6		UCHL1
		EFEMP2		HSPA1B		CXCL8
		COL4A2		GFRA1		TBC1D24
		BACE1				MIR107
		AARS2				INS
		CCN2				ELN
		TBP				PPARG
		CD34				DCTN1
		RPS27A				AGER
		XPR1				IFNG
		IL4				NPC1
		CLN6				SELP
		PRKG1				MIR106B
		LRP1				GNAQ
		LRP5				MATR3
		SPP1				F5
		TH				CXCR4
		MFSD8				PECAM1
		TLR4				HFE-AS1
		SLC20A2				IL1A
		MT-ND4				UNC5C
		FMR1				NEFL
		PANK2				EPM2A
		CLN3				CHAT
		HMGCR				MIR328
		ADIPOQ				PON2
		HSPA4				AGTR1
		REN				CTNNB1
		TGFBR2				AD10
		MYLK				THBD
		AKT3				MMP2
		PSAP				NDP
		NHLRC1				MT-ND6
		KRAS				AD6
		TYMP				CAV1
		SP1				CACNA1A
		VHL				MIR298
		APOB				AD5
		NPPB				EGFR
		EPO				AD16
		BMP6				AD17
		TIMP1				AD11
		NOS1				AD12
		LDLR				AD13
		MT-CO1				AD14
		PIK3CG				AD7
		CLN8				AD8
		SOD2				ANG
		ATRIP				SNCAIP
		MT-ND5				SLC6A4
		MT-ND2				HMOX1
		THBS1				ESR1
		JAK2				SPTLC1
		AIF1				JAM2
		TOMM40				CP
		CHI3L1				SST
		NOX4				DNAJC5
		GSK3B				VPS13C
		MAPK3				CXCL12
		STAT3				MIR132
		FIG4				TREX1
		POLG				EGF
		TSPAN12				PLAT
		TNFRSF11B				NOTCH1
		ABCA1				OLR1
		SLC2A1				APOA1
		ADA2				LEP
		MAPK8				CTSD
		MAOB				F3
		MMP3				SPG21
		SETX				LPL
		PRPH				KNG1
		PTPN11				DLL4
		ITGB3				MTOR
		MECP2				ATXN3
		DRD2				NEFH
		NOTCH2				NEK1
		SRC				FBLN5
		HLA-DQB1				PLG
		KIT				SYP
		SLC6A3				SERPINC1
		CD4				MME
		LOX				AOC3
		SDHD				PFN1
		CAT				MT-TL1
		SCN1A				FN1
		ENPP1				JPH3
		HLA-DRB1				NGF
		TPP1				PDCD10
		IL2				MAPK14
		MTR				NPC2
		MBP				PIK3R1
		ATRIP-TREX1				FZD4
		TGFB2				HRAS
		PIK3R2				PPARGC1A
		CTSB				EFEMP2
		JUN				COL4A2
		CBS				BACE1
		ECE1				AARS2
		PCSK1N				CCN2
		RAF1				TBP
		H2AC18				CD34
		SDHB				RPS27A
		GAPDH				XPR1
		PDGFRA				IL4
		VAPB				CLN6
		RETREG1				PRKG1
		SERPINF1				LRP1
		NPY				LRP5
		CLU				SPP1
		MMP1				TH
		GJB2				MFSD8
		SNCG				TLR4
		CETP				SLC20A2
		NFKB1				MT-ND4
		ERCC6				FMR1
		MMACHC				PANK2
		PON3				CLN3
		MT-CYB				HMGCR
		CYBB				ADIPOQ
		ITGB1				HSPA4
		MASP2				REN
		JAG1				TGFBR2
		HSP90AA1				MYLK
		ROGDI				AKT3
		GLE1				PSAP
		APBB1				NHLRC1
		SREBF1				KRAS
		SMAD3				TYMP
		OCLN				SP1
		ADAM10				VHL
		LMNA				APOB
		APLNR				NPPB
		ERBB4				EPO
		MAP2K1				BMP6
		IL1RN				TIMP1
		EDNRB				NOS1
		KCNMA1				LDLR
		MAPK10				MT-CO1
		NOX1				PIK3CG
		DRD3				CLN8
		CYP2D6				SOD2
		CASP8				ATRIP
		NF1				MT-ND5
		CSF3				MT-ND2
		MAP2				THBS1
		ITGAM				JAK2
		OPA1				AIF1
		CREB1				TOMM40
		MYORG				CHI3L1
		BRAF				NOX4
		CCR5				GSK3B
		WDR45				MAPK3
		SPG11				STAT3
		SMPD1				FIG4
		GNA14				POLG
		PRSS23				TSPAN12
		PF4				TNFRSF11B
		FAS				ABCA1
		ATXN1				SLC2A1
		PPARA				ADA2
		ITGA4				MAPK8
		CSF1				MAOB
		PNPLA6				MMP3
		MEF2C				SETX
		MIR143				PRPH
		SLC13A5				PTPN11
		CD40				ITGB3
		SPTLC2				MECP2
		TGFB3				DRD2
		CD40LG				NOTCH2
		TAF15				SRC
		ADM				HLA-DQB1
		ITIH4				KIT
		IL18				SLC6A3
		APOH				CD4
		VTN				LOX
		HGF				SDHD
		TIMM8A				CAT
		ERBB2				SCN1A
		BSG				ENPP1
		CX3CR1				HLA-DRB1
		FTL				TPP1
		CTSF				IL2
		MT-TK				MTR
		GRIN2B				MBP
		MT-CO2				ATRIP-TREX1
						TGFB2
						PIK3R2
						CTSB
						JUN
						CBS
						ECE1
						PCSK1N
						RAF1
						H2AC18
						SDHB
						GAPDH
						PDGFRA
						VAPB
						RETREG1
						SERPINF1
						NPY
						CLU
						MMP1
						GJB2
						SNCG
						CETP
						NFKB1
						ERCC6
						MMACHC
						PON3
						MT-CYB
						CYBB
						ITGB1
						MASP2
						JAG1
						HSP90AA1
						ROGDI
						GLE1
						APBB1
						SREBF1
						SMAD3
						OCLN
						ADAM10
						LMNA
						APLNR
						ERBB4
						MAP2K1
						IL1RN
						EDNRB
						KCNMA1
						MAPK10
						NOX1
						DRD3
						CYP2D6
						CASP8
						NF1
						CSF3
						MAP2
						ITGAM
						OPA1
						CREB1
						MYORG
						BRAF
						CCR5
						WDR45
						SPG11
						SMPD1
						GNA14
						PRSS23
						PF4
						FAS
						ATXN1
						PPARA
						ITGA4
						CSF1
						PNPLA6
						MEF2C
						MIR143
						SLC13A5
						CD40
						SPTLC2
						TGFB3
						CD40LG
						TAF15
						ADM
						ITIH4
						IL18
						APOH
						VTN
						HGF
						TIMM8A
						ERBB2
						BSG
						CX3CR1
						FTL
						CTSF
						MT-TK
						GRIN2B
						MT-CO2
						SDHAF1
						AVP
						GPX1
						CDK5
						RPS6
						FGFR1
						EIF4E
						SYK
						RASGRF2
						CNTNAP2
						CSF2
						BCL2
						LAMC2
						LPA
						NFE2L2
						GABPA
						ESR2
						GSTO1
						TP63
						TNFSF14
						PHLDB2
						PIK3CD
						PIK3CB
						NUBP1
						COASY
						PTPN1
						PDE9A
						TNFRSF19
						HAMP
						CRLS1
						PLEK
						KLK6
						MASP1
						PTH
						RPGRIP1
						PLA2G2A
						PTCH1
						GRAP2
						CASP1
						GATD3A
						RIN3
						AIMP2
						KLK4
						SPAG16
						VDR
						MCHR2
						FOXP2
						KL
						RGN
						CLDN1
						CHRFAM7A
						WASF1
						SUCLA2
						TXNRD1
						TXN
						C5AR1
						SLC19A1
						MOAP1
						RPS6KA3
						ACTB
						RFC1
						SNAP25
						TIMP4
						ADAM17
						SYN1
						STAT5B
						STAT5A
						SREBF2
						TRPV4
						GDNF
						FOXO1
						F11
						EPHA4
						DLG4
						PTCRA
						RPGRIP1L
						SYNM
						GCG
						GC
						POLDIP2
						ADGRA2
						GAP43
						RNF19A
						FYN
						CD2AP
						ADRB1
						CRK
						CFL2
						TXNIP
						AHSA1
						SIGMAR1
						GATD3B
						WASF2
						NES
						WASF3
						CLDN7
						COX8A
						ADORA2A
						CHRNA7
						CHIT1
						NAT2
						ANGPT4
						MIR222
						MIR210
						MIR134
						MIR126
						LCN2
						KRT6A
						IAPP
						SAR1B
						OXTR
						NTRK2
						NMB
						ATF3
						MAP3K5
						GRP
						GRIN1
						GPT
						ANK1
						GPI
						HES1
						HSPA1A
						MCIDAS
						APOC3
						HTR6
						HSPA1B
						GFRA1

## Sheet: intersecting targets
Targets of Epimedium	Targets of Vascular dementia	intersecting targets
PGR	ATP1A1	PTGS2
NCOA2	MTHFR	ESR1
PTGS1	VCAM1	HSP90AA1
PTGS2	GBA	PIK3CG
RXRA	TIA1	MAOB
ESR1	COL3A1	SLC6A4
ADRB2	TUBA4A	NOS2
HSP90AA1	CHMP2B	PPARG
PIK3CG	SNCA	MAPK14
PRKACA	VEGFC	GSK3B
DPEP1	PCDH12	F2
MAOB	SNCB	KDR
SLC6A4	SQSTM1	KCNMA1
PKIA	FLT4	NOS3
NOS2	TNF	ACHE
AR	VEGF	AKT1
PPARG	HNRPA2B1	BCL2
DPP4	C9orf72	TNF
MAPK14	VCP	JUN
GSK3B	TNFSF15	AHSA1
CKD2	OPTN	CASP3
CHEK1	VEGFB	MAPK8
PRSS1	HNRNPA1	MMP1
NCOA1	TBK1	HMOX1
CALM	FLT1	ICAM1
F2	ITM2B	SELE
F10	PSEN1	VCAM1
TOP2A	PGF	ESR2
PIM1	TRPM7	ADRB1
SCN5A	CCNF	HTR2A
F7	FUS	SLC6A3
KDR	CYLD	DRD2
CCNA2	MAPT	CHRNA7
KCNMA1	VEZF1	EGFR
Gabra2	ELMO2	MMP2
Gabra1	CHCHD10	MMP9
fhuA	FIGF	MAPK1
PDE3A	UBQLN2	IL10
KCNH2	FTDALS8	IL6
PYGM	ALS26	TP53
NR3C2	PMGEDSV	APP
CHRM1	ALS22	ERBB2
NOS3	VPS2B	IL2
ACHE	PARK1	IFNG
SLC6A2	LMPHM4	IL4
CHRM2	DMJDS1	CD40LG
ADRA1B	PDB3	MMP3
RELA	PCL	PLAU
IKBKB	FTDALS	CASP8
AKT1	CMT2Y	RAF1
BCL2	VEGI	SOD1
BAX	FIP2	HIF1A
TNF	ALS20	CAV1
JUN	FTDALS4	F3
AHSA1	ABRI	IL1B
CASP3	ACNINV3	CCL2
MAPK8	CHAK	CXCL8
XDH	FTDALS5	TGFB1
MMP1	ALS6	PLAT
STAT1	EAC	THBD
CDK1	DDPAC	SERPINE1
HMOX1	VMPI	PTEN
CYP3A4	SMAJ	IL1A
CYP1A1	CHAP1	MPO
ICAM1	PARK4	NFE2L2
SELE	FTDALS3	COL3A1
VCAM1	LMPHM1	PPARA
NR1I2	ALSFTD	CRP
CYP1B1	FTDALS6	SPP1
DRD1	HYPL	CTSD
HAS2	IIAE8	PON1
AHR	FBD
PSMD3	ALSPDC
SLC2A4	ETM4
NR1I3	MFT1
INSR	MSTD
DIO1	IMMD
PPP3CA	ALS15
PRXC1A	CHTD7
GSTM1	NRP
GSTM2	RDGCA
AKR1C3	KIAA0849
SLPI	ALS12
CHRM3	BRSS
CHRM5	WDM
ESR2	EDSVASC
CDK2	TUBA1
IGHG1	DMT1
ADRB1	NACP
ADRA2A	VRP
HTR1A	VECAD2
HTR3A	P62
CHRM4	VEGFR3
OPRD1	TNFA
HRH1	MVCD1
HTR2A	IBMPFD2
ADRA1A	FTDALS1
GABRA3	IBMPFD1
HTR2C	TL1
ADRA2B	GLC1E
SLC6A3	VRF
ADRA1D	IBMPFD3
CHRNA2	NAK
DRD2	BRI
OPRM1	AD3
HTR1B	PLGF
CHRNA7	LTRPC7
GABRG3	FBX1
GABRE	TLS
EGFR	CDMT
CCND1	MTBT1
BCL2L1	ZNF161
CDKN1A	CED12
CASP9	FTDALS2
MMP2	VEGFD
MMP9	PLIC2
MAPK1	FTDALS7
IL10	NADGP
RB1	DMRV
CDK4	VEGFA
IL6	APOE
TP53	GRN
NFKBIA	APP
TOP1	TARDBP
MDM2	KDR
APP	NOS3
PCNA	NOTCH3
ERBB2	TREM2
CASP7	HNRNPA2B1
MCL1	LOC106627981
BIRC5	PRNP
IL2	PIK3CA
CCNB1	IL6
TYR	PARK7
IFNG	MT-ND1
IL4	LOC109504728
XIAP	TMEM106B
CD40LG	COL4A1
PTGES	PDGFRB
NUF2	PDGFB
ADCY2	SOD1
MET	ENG
GRIA2	ACE
GABRA6	HTRA1
AKR1B1	DNMT1
MMP3	PSEN2
FOS	MPO
EIF6	ICAM1
PLAU	PON1
CDKN2A	LRRK2
ELK1	FGF2
ODC1	CST3
CASP8	PLAU
RAF1	HFE
SOD1	CSF1R
PRKCA	MIR659
HIF1A	VWF
RUNX1T1	MIR21
HERC5	HIF1A
HSPA5	ALB
ACACA	ATXN2
CAV1	EDN1
MYC	TGFB1
F3	AKT1
GJA1	PRKN
IL1B	MIR146A
CCL2	TP53
PTGER3	TYROBP
CXCL8	ATP13A2
PRKCB	CDH5
DUOX2	CRP
HSPB1	MMP9
TGFB1	IL1B
MGAM	MIR29B1
PLAT	SERPINI1
THBD	BCHE
SERPINE1	AGT
ALOX5	MT-ATP6
PTEN	NRP1
IL1A	A2M
MPO	SORL1
NCF1	ABCA7
ABCG2	ACHE
NFE2L2	PTEN
NQO1	HTR2A
PARP1	SERPINA3
COL3A1	IL10
gyrB	MIR29A
CXCL11	TTR
CXCL2	MIR34A
DCAF5	SELE
CHEK2	CCL2
CLDN4	HTT
PPARA	COMT
PPARD	MAPK1
HSF1	SERPINE1
CRP	NOS2
CXCL10	ATN1
CHUK	PINK1
SPP1	PTGS2
RUNX2	F2
RASSF1	PLA2G6
E2F1	CASP3
E2F2	IGF1
ACP3	BDNF
CTSD	SCARB2
IGFBP3	GFAP
IGF2	CSTB
IRF1	ARSA
ERBB3	UCHL1
PON1	CXCL8
PCOLCE	TBC1D24
NPEPPS	MIR107
HK2	INS
NKX3-1	ELN
RASA1	PPARG
	DCTN1
	AGER
	IFNG
	NPC1
	SELP
	MIR106B
	GNAQ
	MATR3
	F5
	CXCR4
	PECAM1
	HFE-AS1
	IL1A
	UNC5C
	NEFL
	EPM2A
	CHAT
	MIR328
	PON2
	AGTR1
	CTNNB1
	AD10
	THBD
	MMP2
	NDP
	MT-ND6
	AD6
	CAV1
	CACNA1A
	MIR298
	AD5
	EGFR
	AD16
	AD17
	AD11
	AD12
	AD13
	AD14
	AD7
	AD8
	ANG
	SNCAIP
	SLC6A4
	HMOX1
	ESR1
	SPTLC1
	JAM2
	CP
	SST
	DNAJC5
	VPS13C
	CXCL12
	MIR132
	TREX1
	EGF
	PLAT
	NOTCH1
	OLR1
	APOA1
	LEP
	CTSD
	F3
	SPG21
	LPL
	KNG1
	DLL4
	MTOR
	ATXN3
	NEFH
	NEK1
	FBLN5
	PLG
	SYP
	SERPINC1
	MME
	AOC3
	PFN1
	MT-TL1
	FN1
	JPH3
	NGF
	PDCD10
	MAPK14
	NPC2
	PIK3R1
	FZD4
	HRAS
	PPARGC1A
	EFEMP2
	COL4A2
	BACE1
	AARS2
	CCN2
	TBP
	CD34
	RPS27A
	XPR1
	IL4
	CLN6
	PRKG1
	LRP1
	LRP5
	SPP1
	TH
	MFSD8
	TLR4
	SLC20A2
	MT-ND4
	FMR1
	PANK2
	CLN3
	HMGCR
	ADIPOQ
	HSPA4
	REN
	TGFBR2
	MYLK
	AKT3
	PSAP
	NHLRC1
	KRAS
	TYMP
	SP1
	VHL
	APOB
	NPPB
	EPO
	BMP6
	TIMP1
	NOS1
	LDLR
	MT-CO1
	PIK3CG
	CLN8
	SOD2
	ATRIP
	MT-ND5
	MT-ND2
	THBS1
	JAK2
	AIF1
	TOMM40
	CHI3L1
	NOX4
	GSK3B
	MAPK3
	STAT3
	FIG4
	POLG
	TSPAN12
	TNFRSF11B
	ABCA1
	SLC2A1
	ADA2
	MAPK8
	MAOB
	MMP3
	SETX
	PRPH
	PTPN11
	ITGB3
	MECP2
	DRD2
	NOTCH2
	SRC
	HLA-DQB1
	KIT
	SLC6A3
	CD4
	LOX
	SDHD
	CAT
	SCN1A
	ENPP1
	HLA-DRB1
	TPP1
	IL2
	MTR
	MBP
	ATRIP-TREX1
	TGFB2
	PIK3R2
	CTSB
	JUN
	CBS
	ECE1
	PCSK1N
	RAF1
	H2AC18
	SDHB
	GAPDH
	PDGFRA
	VAPB
	RETREG1
	SERPINF1
	NPY
	CLU
	MMP1
	GJB2
	SNCG
	CETP
	NFKB1
	ERCC6
	MMACHC
	PON3
	MT-CYB
	CYBB
	ITGB1
	MASP2
	JAG1
	HSP90AA1
	ROGDI
	GLE1
	APBB1
	SREBF1
	SMAD3
	OCLN
	ADAM10
	LMNA
	APLNR
	ERBB4
	MAP2K1
	IL1RN
	EDNRB
	KCNMA1
	MAPK10
	NOX1
	DRD3
	CYP2D6
	CASP8
	NF1
	CSF3
	MAP2
	ITGAM
	OPA1
	CREB1
	MYORG
	BRAF
	CCR5
	WDR45
	SPG11
	SMPD1
	GNA14
	PRSS23
	PF4
	FAS
	ATXN1
	PPARA
	ITGA4
	CSF1
	PNPLA6
	MEF2C
	MIR143
	SLC13A5
	CD40
	SPTLC2
	TGFB3
	CD40LG
	TAF15
	ADM
	ITIH4
	IL18
	APOH
	VTN
	HGF
	TIMM8A
	ERBB2
	BSG
	CX3CR1
	FTL
	CTSF
	MT-TK
	GRIN2B
	MT-CO2
	SDHAF1
	AVP
	GPX1
	CDK5
	RPS6
	FGFR1
	EIF4E
	SYK
	RASGRF2
	CNTNAP2
	CSF2
	BCL2
	LAMC2
	LPA
	NFE2L2
	GABPA
	ESR2
	GSTO1
	TP63
	TNFSF14
	PHLDB2
	PIK3CD
	PIK3CB
	NUBP1
	COASY
	PTPN1
	PDE9A
	TNFRSF19
	HAMP
	CRLS1
	PLEK
	KLK6
	MASP1
	PTH
	RPGRIP1
	PLA2G2A
	PTCH1
	GRAP2
	CASP1
	GATD3A
	RIN3
	AIMP2
	KLK4
	SPAG16
	VDR
	MCHR2
	FOXP2
	KL
	RGN
	CLDN1
	CHRFAM7A
	WASF1
	SUCLA2
	TXNRD1
	TXN
	C5AR1
	SLC19A1
	MOAP1
	RPS6KA3
	ACTB
	RFC1
	SNAP25
	TIMP4
	ADAM17
	SYN1
	STAT5B
	STAT5A
	SREBF2
	TRPV4
	GDNF
	FOXO1
	F11
	EPHA4
	DLG4
	PTCRA
	RPGRIP1L
	SYNM
	GCG
	GC
	POLDIP2
	ADGRA2
	GAP43
	RNF19A
	FYN
	CD2AP
	ADRB1
	CRK
	CFL2
	TXNIP
	AHSA1
	SIGMAR1
	GATD3B
	WASF2
	NES
	WASF3
	CLDN7
	COX8A
	ADORA2A
	CHRNA7
	CHIT1
	NAT2
	ANGPT4
	MIR222
	MIR210
	MIR134
	MIR126
	LCN2
	KRT6A
	IAPP
	SAR1B
	OXTR
	NTRK2
	NMB
	ATF3
	MAP3K5
	GRP
	GRIN1
	GPT
	ANK1
	GPI
	HES1
	HSPA1A
	MCIDAS
	APOC3
	HTR6
	HSPA1B
	GFRA1
