# Supplementary material for: Molecular mechanism of Epimedium in the treatment of vascular dementia based on network pharmacology and molecular docking
Source: Front Aging Neurosci. 2022 Aug 16;14:940166. doi: 10.3389/fnagi.2022.940166 (PMC9424771; doi:10.3389/fnagi.2022.940166)
Supplement: Supplementary file 2 [file Table_2.XLSX]

## Sheet: Sheet1
Term-KEGG	Count	PValue	a	Genes	Fold Enrichment
Chagas disease (American trypanosomiasis)	18	5.12121e-17	16.2906	IL10, JUN, TGFB1, CXCL8, NOS2, SERPINE1, MAPK14, TNF, IL2, PIK3CG, IL6, MAPK8, CASP8, IFNG, IL1B, CCL2, AKT1, MAPK1	17.5088
TNF signaling pathway	18	8.46221e-17	16.0725	JUN, VCAM1, MMP3, PTGS2, MAPK14, SELE, TNF, MMP9, PIK3CG, ICAM1, IL6, MAPK8, CASP8, IL1B, CASP3, CCL2, AKT1, MAPK1	17.0179
Pathways in cancer	25	7.36681e-14	13.1327	GSK3B, CXCL8, PTEN, PTGS2, HIF1A, EGFR, PIK3CG, MAPK8, CASP8, CASP3, ERBB2, AKT1, MAPK1, JUN, HSP90AA1, TGFB1, NOS2, MMP1, MMP2, MMP9, IL6, BCL2, PPARG, RAF1, TP53	6.43523
Malaria	12	6.93749e-13	12.1588	IL10, IL6, TGFB1, VCAM1, CXCL8, CD40LG, IFNG, IL1B, CCL2, SELE, TNF, ICAM1	24.7743
Proteoglycans in cancer	18	3.60993e-12	11.4425	TGFB1, MMP2, CAV1, MAPK14, HIF1A, ESR1, TNF, MMP9, EGFR, PIK3CG, PLAU, CASP3, ERBB2, KDR, AKT1, MAPK1, RAF1, TP53	9.10456
Hepatitis B	16	4.70223e-12	11.3277	JUN, TGFB1, CXCL8, PTEN, TNF, MMP9, PIK3CG, IL6, MAPK8, CASP8, CASP3, BCL2, AKT1, MAPK1, RAF1, TP53	11.1627
Tuberculosis	17	6.71113e-12	11.1732	IL10, TGFB1, NOS2, MAPK14, TNF, IL1A, IL6, MAPK8, CASP8, IFNG, IL1B, CASP3, BCL2, AKT1, MAPK1, RAF1, CTSD	9.7161
Leishmaniasis	12	5.16593e-11	10.2869	IL10, IL4, IL1A, JUN, TGFB1, IFNG, NOS2, IL1B, MAPK1, MAPK14, PTGS2, TNF	17.0978
Influenza A	16	6.67881e-11	10.1753	GSK3B, JUN, CXCL8, MAPK14, TNF, PIK3CG, ICAM1, IL1A, IL6, MAPK8, IFNG, IL1B, CCL2, AKT1, MAPK1, RAF1	9.30223
HIF-1 signaling pathway	13	8.63097e-11	10.0639	NOS2, NOS3, SERPINE1, HIF1A, EGFR, PIK3CG, IL6, IFNG, ERBB2, BCL2, AKT1, MAPK1, HMOX1	13.699
Pertussis	12	9.58866e-11	10.0182	IL10, IL1A, IL6, JUN, MAPK8, CXCL8, NOS2, IL1B, CASP3, MAPK1, MAPK14, TNF	16.1859
T cell receptor signaling pathway	13	1.40859e-10	9.85122	IL10, GSK3B, JUN, MAPK14, TNF, IL2, PIK3CG, IL4, CD40LG, IFNG, AKT1, MAPK1, RAF1	13.151
Colorectal cancer	11	2.76675e-10	9.55803	GSK3B, JUN, MAPK8, TGFB1, CASP3, BCL2, MAPK1, AKT1, RAF1, TP53, PIK3CG	17.9481
Toxoplasmosis	13	4.37662e-10	9.35886	IL10, TGFB1, NOS2, MAPK14, TNF, MAPK8, CASP8, CD40LG, IFNG, CASP3, BCL2, AKT1, MAPK1	11.9555
Rheumatoid arthritis	12	5.6801e-10	9.24564	IL1A, IL6, JUN, TGFB1, CXCL8, IFNG, MMP1, IL1B, MMP3, CCL2, TNF, ICAM1	13.7948
Non-alcoholic fatty liver disease (NAFLD)	14	1.49667e-09	8.82487	GSK3B, JUN, TGFB1, CXCL8, TNF, PIK3CG, IL1A, IL6, MAPK8, CASP8, IL1B, CASP3, AKT1, PPARA	9.37924
Estrogen signaling pathway	12	2.05871e-09	8.68641	HSP90AA1, JUN, NOS3, MMP2, MAPK1, AKT1, RAF1, ESR1, MMP9, EGFR, ESR2, PIK3CG	12.262
NOD-like receptor signaling pathway	10	2.39267e-09	8.62112	IL6, HSP90AA1, MAPK8, CXCL8, CASP8, IL1B, MAPK1, CCL2, MAPK14, TNF	18.0646
Bladder cancer	9	3.90702e-09	8.40815	CXCL8, MMP1, MMP2, ERBB2, MAPK1, RAF1, TP53, MMP9, EGFR	22.2062
Toll-like receptor signaling pathway	12	4.30639e-09	8.36589	IL6, JUN, MAPK8, CXCL8, CASP8, IL1B, SPP1, MAPK1, AKT1, MAPK14, TNF, PIK3CG	11.4523
Focal adhesion	15	7.24437e-09	8.14	GSK3B, JUN, CAV1, PTEN, EGFR, PIK3CG, COL3A1, MAPK8, ERBB2, SPP1, KDR, BCL2, AKT1, MAPK1, RAF1	7.36615
Inflammatory bowel disease (IBD)	10	8.1818e-09	8.08715	IL10, IL4, IL1A, IL6, JUN, TGFB1, IFNG, IL1B, TNF, IL2	15.8065
Prostate cancer	11	9.53096e-09	8.02086	GSK3B, HSP90AA1, ERBB2, PTEN, BCL2, MAPK1, AKT1, RAF1, TP53, EGFR, PIK3CG	12.6452
Sphingolipid signaling pathway	12	1.61737e-08	7.79119	MAPK8, NOS3, PTEN, BCL2, MAPK1, AKT1, RAF1, MAPK14, TNF, CTSD, TP53, PIK3CG	10.1162
African trypanosomiasis	8	2.11085e-08	7.67554	IL10, IL6, VCAM1, IFNG, IL1B, SELE, TNF, ICAM1	24.5241
Endometrial cancer	9	2.82816e-08	7.5485	GSK3B, ERBB2, PTEN, MAPK1, AKT1, RAF1, TP53, EGFR, PIK3CG	17.5088
Osteoclast differentiation	12	4.06772e-08	7.39065	IL1A, JUN, MAPK8, TGFB1, IFNG, IL1B, MAPK1, AKT1, PPARG, MAPK14, TNF, PIK3CG	9.26673
Hepatitis C	12	4.76489e-08	7.32195	GSK3B, MAPK8, CXCL8, MAPK1, AKT1, RAF1, MAPK14, PPARA, TNF, TP53, EGFR, PIK3CG	9.12738
Amoebiasis	11	5.86445e-08	7.23177	IL10, COL3A1, IL6, TGFB1, CXCL8, IFNG, NOS2, IL1B, CASP3, TNF, PIK3CG	10.4979
Salmonella infection	10	8.4435e-08	7.07348	IL1A, IL6, JUN, MAPK8, CXCL8, IFNG, NOS2, IL1B, MAPK1, MAPK14	12.1882
PI3K-Akt signaling pathway	17	1.22496e-07	6.91188	GSK3B, HSP90AA1, NOS3, PTEN, EGFR, IL2, PIK3CG, IL4, COL3A1, IL6, SPP1, KDR, BCL2, AKT1, MAPK1, RAF1, TP53	4.98478
Central carbon metabolism in cancer	9	1.51709e-07	6.81899	ERBB2, PTEN, MAPK1, AKT1, RAF1, HIF1A, TP53, EGFR, PIK3CG	14.2259
Pancreatic cancer	9	1.71679e-07	6.76528	MAPK8, TGFB1, ERBB2, MAPK1, AKT1, RAF1, TP53, EGFR, PIK3CG	14.007
Prolactin signaling pathway	9	3.45585e-07	6.46145	GSK3B, MAPK8, MAPK1, AKT1, RAF1, MAPK14, ESR1, ESR2, PIK3CG	12.8233
FoxO signaling pathway	11	5.42241e-07	6.26581	IL10, IL6, MAPK8, TGFB1, PTEN, MAPK1, AKT1, RAF1, MAPK14, EGFR, PIK3CG	8.30432
ErbB signaling pathway	9	1.67865e-06	5.77504	GSK3B, JUN, MAPK8, ERBB2, MAPK1, AKT1, RAF1, EGFR, PIK3CG	10.465
NF-kappa B signaling pathway	9	1.67865e-06	5.77504	VCAM1, CXCL8, CD40LG, PLAU, IL1B, BCL2, PTGS2, TNF, ICAM1	10.465
VEGF signaling pathway	8	1.73904e-06	5.75969	NOS3, KDR, MAPK1, AKT1, RAF1, MAPK14, PTGS2, PIK3CG	13.2671
Neurotrophin signaling pathway	10	2.02302e-06	5.694	GSK3B, JUN, MAPK8, BCL2, MAPK1, AKT1, RAF1, MAPK14, TP53, PIK3CG	8.43015
Fc epsilon RI signaling pathway	8	3.66237e-06	5.43624	IL4, MAPK8, MAPK1, AKT1, RAF1, MAPK14, TNF, PIK3CG	11.9014
MAPK signaling pathway	13	4.67029e-06	5.33066	JUN, TGFB1, MAPK14, TNF, EGFR, IL1A, MAPK8, IL1B, CASP3, AKT1, MAPK1, RAF1, TP53	5.19804
Measles	10	4.76503e-06	5.32193	IL4, IL1A, GSK3B, IL6, IFNG, IL1B, AKT1, TP53, IL2, PIK3CG	7.60615
Insulin resistance	9	8.6064e-06	5.06518	GSK3B, IL6, MAPK8, NOS3, PTEN, AKT1, PPARA, TNF, PIK3CG	8.43015
Graft-versus-host disease	6	1.44809e-05	4.8392	IL1A, IL6, IFNG, IL1B, TNF, IL2	18.393
Non-small cell lung cancer	7	1.50671e-05	4.82197	ERBB2, MAPK1, AKT1, RAF1, TP53, EGFR, PIK3CG	12.6452
Cytokine-cytokine receptor interaction	12	1.90068e-05	4.72109	IL10, IL4, IL1A, IL6, TGFB1, CXCL8, CD40LG, IFNG, IL1B, CCL2, TNF, IL2	4.99564
Allograft rejection	6	2.58076e-05	4.58825	IL10, IL4, CD40LG, IFNG, TNF, IL2	16.4046
Apoptosis	7	2.72525e-05	4.56459	CASP8, CASP3, BCL2, AKT1, TNF, TP53, PIK3CG	11.4215
Glioma	7	3.57899e-05	4.44624	PTEN, MAPK1, AKT1, RAF1, TP53, EGFR, PIK3CG	10.8943
Renal cell carcinoma	7	3.90701e-05	4.40816	JUN, TGFB1, MAPK1, AKT1, RAF1, HIF1A, PIK3CG	10.7293
Choline metabolism in cancer	8	5.04501e-05	4.29714	JUN, MAPK8, MAPK1, AKT1, RAF1, HIF1A, EGFR, PIK3CG	8.01281
Melanoma	7	5.92843e-05	4.22706	PTEN, MAPK1, AKT1, RAF1, TP53, EGFR, PIK3CG	9.9737
Herpes simplex infection	10	6.19525e-05	4.20794	IL6, JUN, MAPK8, CASP8, IFNG, IL1B, CASP3, CCL2, TNF, TP53	5.52797
Intestinal immune network for IgA production	6	8.42414e-05	4.07447	IL10, IL4, IL6, TGFB1, CD40LG, IL2	12.9143
Serotonergic synapse	8	9.22709e-05	4.03494	APP, MAOB, CASP3, MAPK1, HTR2A, RAF1, PTGS2, SLC6A4	7.29094
Amyotrophic lateral sclerosis (ALS)	6	0.000113766	3.94399	CASP3, BCL2, MAPK14, TNF, TP53, SOD1	12.1394
Thyroid hormone signaling pathway	8	0.000115437	3.93765	GSK3B, MAPK1, AKT1, RAF1, HIF1A, ESR1, TP53, PIK3CG	7.03734
HTLV-I infection	11	0.000152716	3.81611	GSK3B, IL6, JUN, TGFB1, VCAM1, AKT1, TNF, TP53, IL2, PIK3CG, ICAM1	4.38102
Small cell lung cancer	7	0.000162737	3.78851	NOS2, PTEN, BCL2, AKT1, PTGS2, TP53, PIK3CG	8.33097
Legionellosis	6	0.000164785	3.78308	IL6, CXCL8, CASP8, IL1B, CASP3, TNF	11.2402
Epstein-Barr virus infection	8	0.000167265	3.7766	JUN, MAPK8, BCL2, AKT1, MAPK14, TP53, PIK3CG, ICAM1	6.63356
Progesterone-mediated oocyte maturation	7	0.000185063	3.73268	HSP90AA1, MAPK8, MAPK1, AKT1, RAF1, MAPK14, PIK3CG	8.13945
Transcriptional misregulation in cancer	9	0.000196606	3.7064	IL6, CXCL8, PLAU, MMP3, PPARG, PLAT, MPO, TP53, MMP9	5.45183
GnRH signaling pathway	7	0.000236958	3.62533	JUN, MAPK8, MMP2, MAPK1, RAF1, MAPK14, EGFR	7.78167
Prion diseases	5	0.000305976	3.51431	IL1A, IL6, IL1B, MAPK1, SOD1	14.8767
MicroRNAs in cancer	11	0.000399222	3.39879	PLAU, CASP3, ERBB2, PTEN, BCL2, HMOX1, RAF1, PTGS2, TP53, MMP9, EGFR	3.89084
Epithelial cell signaling in Helicobacter pylori infection	6	0.000456465	3.34059	JUN, MAPK8, CXCL8, CASP3, MAPK14, EGFR	9.05926
B cell receptor signaling pathway	6	0.000523281	3.28126	GSK3B, JUN, MAPK1, AKT1, RAF1, PIK3CG	8.79668
Complement and coagulation cascades	6	0.000523281	3.28126	THBD, PLAU, SERPINE1, PLAT, F2, F3	8.79668
cAMP signaling pathway	9	0.000621446	3.2066	JUN, MAPK8, MAPK1, AKT1, ADRB1, DRD2, RAF1, PPARA, PIK3CG	4.59826
Chronic myeloid leukemia	6	0.000636987	3.19587	TGFB1, MAPK1, AKT1, RAF1, TP53, PIK3CG	8.43015
Type I diabetes mellitus	5	0.00069654	3.15705	IL1A, IFNG, IL1B, TNF, IL2	12.0431
Natural killer cell mediated cytotoxicity	7	0.00113535	2.94487	IFNG, CASP3, MAPK1, RAF1, TNF, PIK3CG, ICAM1	5.80436
Dopaminergic synapse	7	0.00145557	2.83697	GSK3B, MAPK8, MAOB, AKT1, DRD2, MAPK14, SLC6A3	5.53228
Gap junction	6	0.00158228	2.80072	MAPK1, ADRB1, HTR2A, DRD2, RAF1, EGFR	6.89739
Viral myocarditis	5	0.00220349	2.65689	CASP8, CD40LG, CASP3, CAV1, ICAM1	8.87384
mTOR signaling pathway	5	0.00234955	2.62902	PTEN, MAPK1, AKT1, TNF, PIK3CG	8.72084
Jak-STAT signaling pathway	7	0.0027424	2.56187	IL10, IL4, IL6, IFNG, AKT1, IL2, PIK3CG	4.88367
Asthma	4	0.00297108	2.52709	IL10, IL4, CD40LG, TNF	13.4882
p53 signaling pathway	5	0.00397583	2.40057	CASP8, CASP3, SERPINE1, PTEN, TP53	7.54939
Rap1 signaling pathway	8	0.00411284	2.38586	KDR, MAPK1, AKT1, DRD2, RAF1, MAPK14, EGFR, PIK3CG	3.85378
Cholinergic synapse	6	0.00435994	2.36052	ACHE, CHRNA7, BCL2, MAPK1, AKT1, PIK3CG	5.4682
RIG-I-like receptor signaling pathway	5	0.00465359	2.33221	MAPK8, CXCL8, CASP8, MAPK14, TNF	7.22584
Leukocyte transendothelial migration	6	0.00506771	2.29519	VCAM1, MMP2, MAPK14, MMP9, PIK3CG, ICAM1	5.27801
Alzheimer's disease	7	0.00565537	2.24754	GSK3B, APP, CASP8, IL1B, CASP3, MAPK1, TNF	4.21507
Calcium signaling pathway	7	0.00765682	2.11595	NOS2, NOS3, CHRNA7, ERBB2, ADRB1, HTR2A, EGFR	3.95605
Platelet activation	6	0.00845369	2.07295	COL3A1, NOS3, MAPK1, AKT1, MAPK14, PIK3CG	4.669
Chemokine signaling pathway	7	0.00917163	2.03755	GSK3B, CXCL8, MAPK1, CCL2, AKT1, RAF1, PIK3CG	3.80716
Hematopoietic cell lineage	5	0.00998856	2.0005	IL4, IL1A, IL6, IL1B, TNF	5.81389
Insulin signaling pathway	6	0.0107871	1.96709	GSK3B, MAPK8, MAPK1, AKT1, RAF1, PIK3CG	4.39834
Type II diabetes mellitus	4	0.0111762	1.95171	MAPK8, MAPK1, TNF, PIK3CG	8.43015
Signaling pathways regulating pluripotency of stem cells	6	0.0114331	1.94183	GSK3B, MAPK1, AKT1, RAF1, MAPK14, PIK3CG	4.3355
Cocaine addiction	4	0.0118234	1.92726	JUN, MAOB, DRD2, SLC6A3	8.2581
Autoimmune thyroid disease	4	0.0138926	1.85722	IL10, IL4, CD40LG, IL2	7.78167
Inflammatory mediator regulation of TRP channels	5	0.0149727	1.8247	MAPK8, IL1B, HTR2A, MAPK14, PIK3CG	5.16131
Oxytocin signaling pathway	6	0.0150627	1.8221	JUN, NOS3, MAPK1, RAF1, PTGS2, EGFR	4.04647
Regulation of lipolysis in adipocytes	4	0.016953	1.77075	AKT1, ADRB1, PTGS2, PIK3CG	7.22584
Acute myeloid leukemia	4	0.016953	1.77075	MAPK1, AKT1, RAF1, PIK3CG	7.22584
cGMP-PKG signaling pathway	6	0.0184719	1.73349	NOS3, KCNMA1, MAPK1, AKT1, ADRB1, RAF1	3.84159
Ras signaling pathway	7	0.0221543	1.65454	MAPK8, KDR, MAPK1, AKT1, RAF1, EGFR, PIK3CG	3.13333
Shigellosis	4	0.0241213	1.6176	MAPK8, CXCL8, MAPK1, MAPK14	6.32261
Adipocytokine signaling pathway	4	0.0304184	1.51686	MAPK8, AKT1, PPARA, TNF	5.78067
Thyroid cancer	3	0.0320412	1.49429	MAPK1, PPARG, TP53	10.465
Adrenergic signaling in cardiomyocytes	5	0.0450036	1.34675	BCL2, MAPK1, AKT1, ADRB1, MAPK14	3.66528
TGF-beta signaling pathway	4	0.0481371	1.31752	TGFB1, IFNG, MAPK1, TNF	4.81723
Fc gamma R-mediated phagocytosis	4	0.0481371	1.31752	MAPK1, AKT1, RAF1, PIK3CG	4.81723
Viral carcinogenesis	6	0.0487614	1.31192	JUN, CASP8, CASP3, MAPK1, TP53, PIK3CG	2.96083
Retrograde endocannabinoid signaling	4	0.0750545	1.12462	MAPK8, MAPK1, MAPK14, PTGS2	4.00641
Arginine and proline metabolism	3	0.0849544	1.07081	MAOB, NOS2, NOS3	6.06971
Alcoholism	5	0.0932869	1.03018	MAOB, MAPK1, DRD2, RAF1, SLC6A3	2.85768
