# Supplementary material for: Molecular mechanism of Epimedium in the treatment of vascular dementia based on network pharmacology and molecular docking
Source: Front Aging Neurosci. 2022 Aug 16;14:940166. doi: 10.3389/fnagi.2022.940166 (PMC9424771; doi:10.3389/fnagi.2022.940166)
Supplement: Supplementary file 3 [file Table_3.XLSX]

## Sheet: BP
Category	Term	Count	PValue	a	Fold Enrichment	Genes
GOTERM_BP_DIRECT	response to hypoxia	17	1.07748e-17	16.9676	10.465	GSK3B, JUN, MAPK8, ERBB2, MAPK1, AKT1, RAF1, EGFR, PIK3CG
GOTERM_BP_DIRECT	response to drug	19	2.49685e-16	15.6026	9.02699	TGFB1, IL1B, CAV1, ERBB2, MAPK1, CCL2, RAF1, TNF, EGFR, IL2
GOTERM_BP_DIRECT	positive regulation of nitric oxide biosynthetic process	10	1.1244e-13	12.9491	8.08333	IL10, IL1A, IL6, VCAM1, CXCL8, CD40LG, IFNG, TNF, ICAM1
GOTERM_BP_DIRECT	aging	14	1.44329e-13	12.8406	8.43015	GSK3B, JUN, MAPK8, BCL2, MAPK1, AKT1, RAF1, MAPK14, TP53, PIK3CG
GOTERM_BP_DIRECT	positive regulation of gene expression	15	3.17675e-12	11.498	30.0614	CRP, MMP1, MMP2, MMP3, MMP9
GOTERM_BP_DIRECT	positive regulation of transcription from RNA polymerase II promoter	24	4.26632e-12	11.3699	9.33908	IL10, IL4, IL1A, IL6, TGFB1, CXCL8, IFNG, TNF, IL2
GOTERM_BP_DIRECT	angiogenesis	14	6.853e-12	11.1641	10.465	VCAM1, CXCL8, CD40LG, PLAU, IL1B, BCL2, PTGS2, TNF, ICAM1
GOTERM_BP_DIRECT	inflammatory response	16	3.56151e-11	10.4484	29.745	CRP, MMP1, MMP2, PON1, MMP3, MMP9
GOTERM_BP_DIRECT	cellular response to lipopolysaccharide	11	3.5938e-11	10.4444	13.2671	NOS3, KDR, MAPK1, AKT1, RAF1, MAPK14, PTGS2, PIK3CG
GOTERM_BP_DIRECT	negative regulation of apoptotic process	17	4.20714e-11	10.376	105.114	CRP, TGFB1, EGFR, SOD1
GOTERM_BP_DIRECT	positive regulation of angiogenesis	11	4.28646e-11	10.3679	7.60615	IL4, IL1A, GSK3B, IL6, IFNG, IL1B, AKT1, TP53, IL2, PIK3CG
GOTERM_BP_DIRECT	lipopolysaccharide-mediated signaling pathway	8	4.98165e-11	10.3026	80.7364	MMP1, MMP2, MMP3, MMP9
GOTERM_BP_DIRECT	positive regulation of sequence-specific DNA binding transcription factor activity	10	4.88678e-10	9.31098	8.67149	COL3A1, HSP90AA1, TGFB1, MMP1, MMP2, SERPINE1, PLAT, CTSD, F3, SOD1
GOTERM_BP_DIRECT	response to ethanol	10	4.88678e-10	9.31098	18.1928	TGFB1, CASP8, CASP3, PTEN, PTGS2, ESR1, SLC6A4
GOTERM_BP_DIRECT	positive regulation of ERK1 and ERK2 cascade	11	2.70046e-09	8.56856	11.9014	IL4, MAPK8, MAPK1, AKT1, RAF1, MAPK14, TNF, PIK3CG
GOTERM_BP_DIRECT	response to antibiotic	7	3.50774e-09	8.45497	3.46307	HSP90AA1, CXCL8, CHRNA7, MAPK14, HIF1A, ESR1, EGFR, ESR2, THBD, PLAU, IL1B, ERBB2, CCL2, AKT1, MAPK1, PPARG, RAF1
GOTERM_BP_DIRECT	extrinsic apoptotic signaling pathway in absence of ligand	7	5.17198e-09	8.28634	53.8243	MMP1, MMP2, MMP3, MMP9
GOTERM_BP_DIRECT	cellular response to hypoxia	9	5.98687e-09	8.2228	29.5634	IL6, HSP90AA1, NOS3, CCL2, AKT1, SOD1
GOTERM_BP_DIRECT	response to nicotine	7	8.8529e-09	8.05291	47.3014	JUN, MAPK8, MAPK1, HMOX1, MAPK14
GOTERM_BP_DIRECT	positive regulation of peptidyl-serine phosphorylation	8	1.56577e-08	7.80527	6.09031	IL6, TGFB1, IFNG, CHRNA7, PTEN, BCL2, KDR, MAPK1, HTR2A, F2, EGFR, IL2
GOTERM_BP_DIRECT	positive regulation of protein phosphorylation	9	5.46437e-08	7.26246	20.5658	NOS2, IL1B, CCL2, TP53, EGFR, NFE2L2
GOTERM_BP_DIRECT	positive regulation of chemokine biosynthetic process	5	5.70544e-08	7.24371	18.393	IL1A, IL6, IFNG, IL1B, TNF, IL2
GOTERM_BP_DIRECT	regulation of nitric-oxide synthase activity	6	6.6904e-08	7.17455	236.507	IFNG, IL1B, TNF
GOTERM_BP_DIRECT	negative regulation of cell proliferation	13	7.76381e-08	7.10992	12.9143	IL10, IL4, IL6, TGFB1, CD40LG, IL2
GOTERM_BP_DIRECT	negative regulation of endothelial cell apoptotic process	6	9.93158e-08	7.00298	5.37325	ACHE, GSK3B, APP, HSP90AA1, NOS2, CAV1, SELE, EGFR, ERBB2, SPP1, CCL2, HMOX1, PPARG
GOTERM_BP_DIRECT	cellular response to organic cyclic compound	7	1.59668e-07	6.79678	43.7976	IL1A, TGFB1, IL1B, PTGS2, HIF1A
GOTERM_BP_DIRECT	positive regulation of transcription, DNA-templated	14	1.75306e-07	6.7562	21.8314	IL10, IL6, CASP3, BCL2, PTGS2, TNF
GOTERM_BP_DIRECT	positive regulation of smooth muscle cell proliferation	7	1.76829e-07	6.75245	9.15862	IL6, ERBB2, MAPK1, RAF1, ESR1, EGFR, PIK3CG
GOTERM_BP_DIRECT	positive regulation of vasoconstriction	6	2.00887e-07	6.69705	5.80436	IFNG, CASP3, MAPK1, RAF1, TNF, PIK3CG, ICAM1
GOTERM_BP_DIRECT	negative regulation of extrinsic apoptotic signaling pathway via death domain receptors	6	2.35997e-07	6.62709	10.9428	IL10, IL4, IL1A, IL6, CXCL8, IFNG, TNF, IL2
GOTERM_BP_DIRECT	protein kinase B signaling	6	2.35997e-07	6.62709	7.88357	IL6, MAPK8, TGFB1, KCNMA1, HMOX1, AKT1, PTGS2, TNF, TP53, SOD1
GOTERM_BP_DIRECT	response to lipopolysaccharide	9	3.93843e-07	6.40468	8.43015	GSK3B, IL6, MAPK8, NOS3, PTEN, AKT1, PPARA, TNF, PIK3CG
GOTERM_BP_DIRECT	cellular response to mechanical stimulus	7	4.87988e-07	6.31159	5.62444	JUN, TGFB1, CAV1, ERBB2, BCL2, ADRB1, DRD2, RAF1, HIF1A, TP53, EGFR
GOTERM_BP_DIRECT	platelet activation	8	4.93534e-07	6.30668	15.5597	MMP1, MMP2, MMP3, SPP1, MMP9
GOTERM_BP_DIRECT	embryo implantation	6	8.21652e-07	6.08531	7.71219	TGFB1, PLAU, KDR, MAPK1, F3, EGFR
GOTERM_BP_DIRECT	wound healing	7	9.94202e-07	6.00253	118.88	HSP90AA1, AKT1, ESR1, EGFR
GOTERM_BP_DIRECT	MAPK cascade	10	1.35407e-06	5.86836	16.4785	CASP3, SERPINE1, BCL2, TNF, TP53, F3, SLC6A3
GOTERM_BP_DIRECT	response to heat	6	1.62219e-06	5.7899	45.068	PLAU, MMP2, PLAT, F2, MMP9
GOTERM_BP_DIRECT	response to estradiol	7	2.12744e-06	5.67214	23.6507	IL4, IL6, VCAM1, CD40LG, IFNG, IL1B
GOTERM_BP_DIRECT	regulation of sequence-specific DNA binding transcription factor activity	5	3.2784e-06	5.48434	22.6439	HSP90AA1, ERBB2, PPARG, MAPK14, TP53, EGFR
GOTERM_BP_DIRECT	positive regulation of cell proliferation	12	3.30214e-06	5.4812	4.55979	ACHE, JUN, HSP90AA1, TGFB1, MAOB, NOS2, CHRNA7, PON1, PTGS2, SLC6A4, SOD1, BCL2, HMOX1, DRD2
GOTERM_BP_DIRECT	positive regulation of apoptotic process	10	4.11527e-06	5.3856	20.5658	JUN, KDR, CCL2, AKT1, HIF1A, F3
GOTERM_BP_DIRECT	positive regulation of vascular endothelial growth factor production	5	4.51978e-06	5.34488	8.39155	PLAU, MMP1, MMP2, MMP3, PLAT, F2, CTSD, F3, MMP9
GOTERM_BP_DIRECT	positive regulation of MAP kinase activity	6	4.57759e-06	5.33936	4.99564	IL10, IL4, IL1A, IL6, TGFB1, CXCL8, CD40LG, IFNG, IL1B, CCL2, TNF, IL2
GOTERM_BP_DIRECT	positive regulation of T cell proliferation	6	4.97766e-06	5.30297	236.507	IL10, KCNMA1, SOD1
GOTERM_BP_DIRECT	positive regulation of superoxide anion generation	4	5.72398e-06	5.2423	37.8411	VCAM1, CD40LG, SELE, ICAM1
GOTERM_BP_DIRECT	collagen catabolic process	6	6.86e-06	5.16368	22.7299	PPARG, PPARA, ESR1, ESR2
GOTERM_BP_DIRECT	response to estrogen	6	7.40775e-06	5.13031	6.83923	MAPK8, CASP8, BCL2, MAPK1, RAF1
GOTERM_BP_DIRECT	response to glucocorticoid	6	7.40775e-06	5.13031	5.19804	JUN, TGFB1, MAPK14, TNF, EGFR, IL1A, MAPK8, IL1B, CASP3, AKT1, MAPK1, RAF1, TP53
GOTERM_BP_DIRECT	immune response	11	9.13161e-06	5.03945	113.031	MMP1, MMP2, MMP3, MMP9
GOTERM_BP_DIRECT	positive regulation of endothelial cell proliferation	6	9.94997e-06	5.00218	2.72822	IL10, APP, TGFB1, MMP2, CAV1, PTEN, F2, MPO, ESR1, SLC6A3, EGFR, SOD1, THBD, COL3A1, CASP8, CD40LG, KCNMA1, BCL2, AKT1, PPARG, RAF1, DRD2, CTSD, TP53
GOTERM_BP_DIRECT	cellular response to drug	6	9.94997e-06	5.00218	22.1725	COL3A1, MMP1, MMP2, MMP3, CTSD, MMP9
GOTERM_BP_DIRECT	leukocyte migration	7	1.16584e-05	4.93336	21.8314	HSP90AA1, CAV1, MAPK1, HMOX1, PPARG, ESR1
GOTERM_BP_DIRECT	response to cold	5	1.47471e-05	4.83129	6.17952	IL10, IL4, IL1A, IL6, CXCL8, CD40LG, IFNG, IL1B, CCL2, TNF, IL2
GOTERM_BP_DIRECT	circadian rhythm	6	1.49879e-05	4.82426	36.2279	MMP1, MMP2, PON1, MMP3, MMP9
GOTERM_BP_DIRECT	negative regulation of extrinsic apoptotic signaling pathway in absence of ligand	5	1.64828e-05	4.78297	32.8482	IL6, HSP90AA1, CASP8, ADRB1, PPARG
GOTERM_BP_DIRECT	extracellular matrix organization	8	1.7074e-05	4.76766	18.9206	GSK3B, JUN, NOS2, SERPINE1, EGFR, SLC6A4
GOTERM_BP_DIRECT	signal transduction	17	1.73893e-05	4.75972	31.9604	IL1A, IL1B, BCL2, AKT1, TNF
GOTERM_BP_DIRECT	peptidyl-threonine phosphorylation	5	1.83642e-05	4.73603	9.65335	APP, COL3A1, VCAM1, SERPINE1, SPP1, KDR, TNF, ICAM1
GOTERM_BP_DIRECT	positive regulation of protein kinase B signaling	6	2.60429e-05	4.58431	9.64042	IL4, IL6, VCAM1, CD40LG, IFNG, CHRNA7, TNF, ICAM1
GOTERM_BP_DIRECT	positive regulation of cell growth	6	2.60429e-05	4.58431	31.1193	GSK3B, MAPK8, BCL2, MAPK1, AKT1
GOTERM_BP_DIRECT	response to toxic substance	6	2.75817e-05	4.55938	9.14478	IL10, IL1A, IL6, TGFB1, IFNG, CCL2, TNF
GOTERM_BP_DIRECT	negative regulation of growth of symbiont in host	4	3.73686e-05	4.42749	5.04603	GSK3B, MAPK8, ERBB2, PON1, KDR, MAPK1, AKT1, RAF1, MAPK14, PTGS2, MPO, EGFR
GOTERM_BP_DIRECT	cellular calcium ion homeostasis	6	4.25896e-05	4.3707	16.8934	ERBB2, BCL2, AKT1, F2, EGFR, IL2
GOTERM_BP_DIRECT	positive regulation of calcidiol 1-monooxygenase activity	3	5.12525e-05	4.29028	16.4046	IL10, IL4, CD40LG, IFNG, TNF, IL2
GOTERM_BP_DIRECT	response to carbon monoxide	3	5.12525e-05	4.29028	16.8934	IL6, TGFB1, TNF, F3, EGFR, PIK3CG
GOTERM_BP_DIRECT	response to hydrogen peroxide	5	5.96854e-05	4.22413	16.6946	MAOB, PON1, BCL2, MAPK1, DRD2, SLC6A4
GOTERM_BP_DIRECT	positive regulation of blood vessel endothelial cell migration	4	6.40834e-05	4.19325	59.1268	IL10, IFNG, MPO, TNF
GOTERM_BP_DIRECT	defense response to protozoan	4	6.40834e-05	4.19325	25.6269	IL10, IL4, IL6, IFNG, IL2
GOTERM_BP_DIRECT	activation of MAPK activity	6	8.32802e-05	4.07946	15.2585	TGFB1, CHRNA7, CAV1, CCL2, HTR2A, DRD2
GOTERM_BP_DIRECT	fibrinolysis	4	8.74331e-05	4.05832	7.89247	GSK3B, MAPK8, PLAU, ERBB2, MAPK1, AKT1, RAF1, PIK3CG
GOTERM_BP_DIRECT	humoral immune response	5	9.2584e-05	4.03346	49.1439	MMP1, MMP2, MMP3, MMP9
GOTERM_BP_DIRECT	cellular response to tumor necrosis factor	6	9.49585e-05	4.02247	45.4599	MMP1, MMP2, MMP3, MMP9
GOTERM_BP_DIRECT	response to oxidative stress	6	9.49585e-05	4.02247	12.9004	APP, HMOX1, AKT1, PTGS2, MPO, EGFR
GOTERM_BP_DIRECT	connective tissue replacement involved in inflammatory response wound healing	3	0.000102228	3.99043	11.6315	IL4, CXCL8, PLAU, MAPK1, CCL2, MAPK14
GOTERM_BP_DIRECT	positive regulation of mononuclear cell migration	3	0.000102228	3.99043	21.5006	CAV1, BCL2, TP53
GOTERM_BP_DIRECT	response to mechanical stimulus	5	0.000106007	3.97466	24.0516	TGFB1, ERBB2, HTR2A, TNF, EGFR, PIK3CG
GOTERM_BP_DIRECT	protein phosphorylation	10	0.000111109	3.95425	13.5701	THBD, MMP1, CAV1, F2, SELE, MMP9, ICAM1
GOTERM_BP_DIRECT	heart development	7	0.000113497	3.94502	5.86141	APP, CASP8, PLAU, MMP1, CASP3, MMP2, MMP3, PLAT, F2, CTSD, MMP9
GOTERM_BP_DIRECT	apoptotic process	11	0.000114004	3.94308	30.8376	IFNG, PLAU, PLAT, F2, IL2
GOTERM_BP_DIRECT	cellular response to vascular endothelial growth factor stimulus	4	0.00011573	3.93655	7.18519	IL6, TGFB1, VCAM1, CXCL8, IFNG, CCL2, TNF, ICAM1
GOTERM_BP_DIRECT	response to stress	5	0.00012079	3.91797	69.7052	MMP1, MMP2, MMP3, MMP9
GOTERM_BP_DIRECT	memory	5	0.000128716	3.89037	26.8401	HSP90AA1, MAPK8, CASP3, PTGS2, HIF1A
GOTERM_BP_DIRECT	cell proliferation	9	0.000137127	3.86288	1.36259	ACHE, APP, SERPINE1, PTEN, PLAT, HTR2A, MPO, TNF, SLC6A3, SLC6A4, ICAM1, THBD, CASP8, PLAU, CASP3, KDR, AKT1, CTSD, IL10, HSP90AA1, MMP1, MMP2, MMP3, F2, MMP9, F3, IL1A, IFNG, KCNMA1, PPARG, RAF1, PPARA, TP53, PON1, ADRB1, PTGS2, HIF1A, EGFR, MAPK8, ERBB2, SPP1, HMOX1, DRD2, JUN, TGFB1, VCAM1, NOS2, NOS3, CAV1, MAPK14, SELE, ESR1, IL2, SOD1, IL4, COL3A1, IL6, CD40LG, BCL2, NFE2L2
GOTERM_BP_DIRECT	response to tumor necrosis factor	4	0.000149403	3.82564	24.2032	IL10, IL4, IL6, IFNG, IL2
GOTERM_BP_DIRECT	leukocyte cell-cell adhesion	4	0.000149403	3.82564	7.29517	IL1A, IL6, JUN, MAPK8, TGFB1, IL1B, MAPK14, TNF
GOTERM_BP_DIRECT	cell aging	4	0.000149403	3.82564	9.9737	PTEN, MAPK1, AKT1, RAF1, TP53, EGFR, PIK3CG
GOTERM_BP_DIRECT	chemotaxis	6	0.000154739	3.8104	5.52797	IL6, JUN, MAPK8, CASP8, IFNG, IL1B, CASP3, CCL2, TNF, TP53
GOTERM_BP_DIRECT	regulation of blood pressure	5	0.000154757	3.81035	49.791	IL10, IL4, IL6, IFNG
GOTERM_BP_DIRECT	neutrophil chemotaxis	5	0.000164226	3.78456	13.2621	IL1B, CHRNA7, MAPK1, MAPK14, TNF, SOD1
GOTERM_BP_DIRECT	chemical synaptic transmission, postsynaptic	3	0.000169921	3.76975	45.049	PLAU, SERPINE1, PLAT, F2
GOTERM_BP_DIRECT	positive regulation of fever generation	3	0.000169921	3.76975	177.38	IL4, TGFB1, TNF
GOTERM_BP_DIRECT	peptidyl-serine phosphorylation	6	0.000173395	3.76096	5.18656	GSK3B, APP, MAPK8, TGFB1, ERBB2, MAPK1, CCL2, AKT1, RAF1, PIK3CG
GOTERM_BP_DIRECT	protein import into nucleus, translocation	4	0.000210904	3.67591	9.04672	COL3A1, TGFB1, ERBB2, PTEN, PPARG, RAF1, PPARA
GOTERM_BP_DIRECT	cellular response to interleukin-1	5	0.000217959	3.66162	12.1394	CASP3, BCL2, MAPK14, TNF, TP53, SOD1
GOTERM_BP_DIRECT	proteolysis	10	0.000221708	3.65422	2.89023	APP, JUN, HSP90AA1, PTEN, AHSA1, MAPK14, HIF1A, ESR1, EGFR, ICAM1, SOD1, KDR, BCL2, AKT1, MAPK1, TP53, NFE2L2
GOTERM_BP_DIRECT	positive regulation of NF-kappaB transcription factor activity	6	0.000231591	3.63528	10.0309	IL4, JUN, MAPK8, IFNG, MAPK14, IL2
GOTERM_BP_DIRECT	positive regulation of vasodilation	4	0.000234538	3.62979	32.6217	NOS2, NOS3, HMOX1, EGFR
GOTERM_BP_DIRECT	cellular response to dexamethasone stimulus	4	0.000234538	3.62979	32.6217	IL10, TGFB1, HMOX1, EGFR
GOTERM_BP_DIRECT	liver regeneration	4	0.000234538	3.62979	31.5343	MAPK8, CASP8, BCL2, TP53
GOTERM_BP_DIRECT	response to nutrient	5	0.000255698	3.59227	8.80595	IL10, IL4, IL6, TGFB1, F2, IL2
GOTERM_BP_DIRECT	positive regulation of protein insertion into mitochondrial membrane involved in apoptotic signaling pathway	4	0.000259821	3.58533	5.01543	JUN, MAPK8, BCL2, MAPK1, RAF1, MAPK14, TNF, EGFR
GOTERM_BP_DIRECT	positive regulation of reactive oxygen species metabolic process	4	0.000259821	3.58533	4.5577	GSK3B, MAPK8, ERBB2, KDR, MAPK1, AKT1, RAF1, MAPK14, EGFR
GOTERM_BP_DIRECT	negative regulation of blood pressure	4	0.000259821	3.58533	54.5785	NOS2, NOS3, AKT1
GOTERM_BP_DIRECT	negative regulation of gene expression	6	0.000265742	3.57554	9.02699	IL1A, IL6, IL1B, CCL2, F3
GOTERM_BP_DIRECT	extracellular matrix disassembly	5	0.000283329	3.54771	11.6794	CAV1, BCL2, PIK3CG, SOD1
GOTERM_BP_DIRECT	cellular response to estradiol stimulus	4	0.000286801	3.54242	12.6452	ERBB2, MAPK1, AKT1, RAF1, TP53, EGFR, PIK3CG
GOTERM_BP_DIRECT	response to amino acid	4	0.000286801	3.54242	11.4215	CASP8, CASP3, BCL2, AKT1, TNF, TP53, PIK3CG
GOTERM_BP_DIRECT	positive regulation of peptidyl-tyrosine phosphorylation	5	0.000379072	3.42128	10.8943	PTEN, MAPK1, AKT1, RAF1, TP53, EGFR, PIK3CG
GOTERM_BP_DIRECT	activation of cysteine-type endopeptidase activity involved in apoptotic process	5	0.000397022	3.40119	8.38272	IL10, IL4, IL1A, IL6, CXCL8, IFNG, IL2
GOTERM_BP_DIRECT	locomotory behavior	5	0.000415571	3.38136	10.7293	JUN, TGFB1, MAPK1, AKT1, RAF1, HIF1A, PIK3CG
GOTERM_BP_DIRECT	positive regulation of isotype switching to IgG isotypes	3	0.000471939	3.32611	52.2789	MMP1, MMP2, MMP3, MMP9
GOTERM_BP_DIRECT	negative regulation of platelet activation	3	0.000471939	3.32611	51.3777	MMP1, MMP2, MMP3, MMP9
GOTERM_BP_DIRECT	negative regulation of lipid storage	3	0.000471939	3.32611	51.3777	MMP1, MMP2, MMP3, MMP9
GOTERM_BP_DIRECT	positive regulation of MHC class II biosynthetic process	3	0.000471939	3.32611	23.187	JUN, CASP3, BCL2, HMOX1, SOD1
GOTERM_BP_DIRECT	death-inducing signaling complex assembly	3	0.000471939	3.32611	5.40808	APP, CASP8, CASP3, PTEN, BCL2, MAPK1, HMOX1, AKT1, MAPK14, TP53
GOTERM_BP_DIRECT	ERBB2 signaling pathway	4	0.000527132	3.27808	45.4599	MMP1, MMP2, MMP3, MMP9
GOTERM_BP_DIRECT	extrinsic apoptotic signaling pathway	4	0.000708838	3.14945	45.4599	MMP1, MMP2, MMP3, MMP9
GOTERM_BP_DIRECT	negative regulation of fibrinolysis	3	0.000754392	3.1224	45.4599	MMP1, MMP2, MMP3, MMP9
GOTERM_BP_DIRECT	thymus development	4	0.000759735	3.11934	20.7462	IL6, IFNG, BCL2, CCL2, TNF
GOTERM_BP_DIRECT	positive regulation of interleukin-6 production	4	0.000868374	3.06129	12.9004	IL6, VCAM1, CXCL8, CCL2, ICAM1, NFE2L2
GOTERM_BP_DIRECT	positive regulation of heterotypic cell-cell adhesion	3	0.000919551	3.03642	7.29094	APP, MAOB, CASP3, MAPK1, HTR2A, RAF1, PTGS2, SLC6A4
GOTERM_BP_DIRECT	cell surface receptor signaling pathway	7	0.000977448	3.00991	177.38	IL1A, TGFB1, HIF1A
GOTERM_BP_DIRECT	cellular response to amino acid stimulus	4	0.000986404	3.00594	20.043	COL3A1, JUN, CCL2, PPARG, MPO
GOTERM_BP_DIRECT	phosphatidylinositol-mediated signaling	5	0.000998838	3.0005	5.81575	IL1A, ACHE, ERBB2, PTEN, BCL2, AKT1, RAF1, TP53, EGFR
GOTERM_BP_DIRECT	positive regulation of cell migration	6	0.00101794	2.99228	2.09057	APP, GSK3B, PTEN, HTR2A, HIF1A, PIK3CG, SLC6A4, MAPK8, CASP8, CASP3, AKT1, MAPK1, HMOX1, JUN, HSP90AA1, NOS2, NOS3, AHSA1, MAPK14, SOD1, IL1A, IL1B, BCL2, PPARG, RAF1, TP53, NFE2L2
GOTERM_BP_DIRECT	PERK-mediated unfolded protein response	3	0.00110049	2.95841	18.5906	MMP1, MMP2, MMP3, CTSD, MMP9
GOTERM_BP_DIRECT	removal of superoxide radicals	3	0.00110049	2.95841	37.8411	BCL2, TP53, ICAM1, SOD1
GOTERM_BP_DIRECT	digestive tract morphogenesis	3	0.00129708	2.88703	4.38102	GSK3B, IL6, JUN, TGFB1, VCAM1, AKT1, TNF, TP53, IL2, PIK3CG, ICAM1
GOTERM_BP_DIRECT	leukocyte tethering or rolling	3	0.00129708	2.88703	36.0544	MMP1, MMP2, MMP3, MMP9
GOTERM_BP_DIRECT	negative regulation of calcium ion transport	3	0.00129708	2.88703	4.33824	GSK3B, MAPK8, PLAU, ERBB2, KDR, MAPK1, AKT1, RAF1, MAPK14, EGFR, PIK3CG
GOTERM_BP_DIRECT	negative regulation of macrophage derived foam cell differentiation	3	0.00129708	2.88703	35.3222	MMP1, MMP2, MMP3, MMP9
GOTERM_BP_DIRECT	prepulse inhibition	3	0.00129708	2.88703	34.295	MMP1, MMP2, MMP3, MMP9
GOTERM_BP_DIRECT	negative regulation of nitric oxide biosynthetic process	3	0.00129708	2.88703	11.9753	IL10, IL4, IFNG, TNF, IL2
GOTERM_BP_DIRECT	response to yeast	3	0.00129708	2.88703	10.6695	IL6, TGFB1, CD40LG, IL1B, TNF, ICAM1
GOTERM_BP_DIRECT	nitric oxide biosynthetic process	3	0.00129708	2.88703	7.78167	JUN, MAPK8, MMP2, MAPK1, RAF1, MAPK14, EGFR
GOTERM_BP_DIRECT	cellular response to ATP	3	0.00129708	2.88703	15.9802	IL4, VCAM1, PTEN, PPARG, SLC6A4
GOTERM_BP_DIRECT	response to cytokine	4	0.00132455	2.87793	31.5343	NOS2, NOS3, DRD2, PPARA
GOTERM_BP_DIRECT	positive regulation of fibroblast proliferation	4	0.0014778	2.83039	30.517	IL6, CASP3, CCL2, ICAM1
GOTERM_BP_DIRECT	positive regulation of blood coagulation	3	0.00150918	2.82126	27.1995	MMP1, MMP2, MMP3, MMP9
GOTERM_BP_DIRECT	cellular response to hepatocyte growth factor stimulus	3	0.00150918	2.82126	14.0778	APP, PTEN, DRD2, SLC6A3, SOD1
GOTERM_BP_DIRECT	positive regulation of protein oligomerization	3	0.00150918	2.82126	88.6901	IL10, IL4, IFNG
GOTERM_BP_DIRECT	defense response to Gram-negative bacterium	4	0.00155841	2.80732	88.6901	IL4, IFNG, IL2
GOTERM_BP_DIRECT	negative regulation of cell growth	5	0.00163005	2.7878	88.6901	THBD, NOS3, F2
GOTERM_BP_DIRECT	negative regulation of protein binding	4	0.0017278	2.76251	25.118	MMP1, MMP2, MMP3, MMP9
GOTERM_BP_DIRECT	positive regulation of vascular smooth muscle cell proliferation	3	0.00173668	2.76028	8.79668	GSK3B, JUN, MAPK1, AKT1, RAF1, PIK3CG
GOTERM_BP_DIRECT	positive regulation of membrane protein ectodomain proteolysis	3	0.00173668	2.76028	24.1561	THBD, PLAU, F2, F3
GOTERM_BP_DIRECT	response to copper ion	3	0.00173668	2.76028	12.0431	IL1A, IFNG, IL1B, TNF, IL2
GOTERM_BP_DIRECT	response to calcium ion	4	0.00181664	2.74073	22.5245	TGFB1, CASP8, IFNG, TNF
GOTERM_BP_DIRECT	response to muscle stretch	3	0.00197944	2.70346	21.7829	PPARG, PPARA, ESR1, ESR2
GOTERM_BP_DIRECT	execution phase of apoptosis	3	0.00197944	2.70346	6.04215	CASP8, IFNG, ERBB2, CCL2, F2, MAPK14, EGFR
GOTERM_BP_DIRECT	positive regulation of epithelial cell proliferation	4	0.00200275	2.69837	20.1283	COL3A1, MMP2, TNF, EGFR
GOTERM_BP_DIRECT	cytokine-mediated signaling pathway	5	0.00217916	2.66171	10.0309	APP, PLAU, SERPINE1, PLAT, F2
GOTERM_BP_DIRECT	positive regulation of chemokine production	3	0.00223733	2.65027	4.45816	GSK3B, MAPK8, MAPK1, AKT1, F2, RAF1, MAPK14, PIK3CG
GOTERM_BP_DIRECT	negative regulation of neuron apoptotic process	5	0.00224027	2.6497	43.5657	PLAU, PLAT, F2
GOTERM_BP_DIRECT	response to wounding	4	0.0023035	2.63761	5.16314	GSK3B, MAPK8, MAPK1, AKT1, RAF1, MAPK14, PIK3CG
GOTERM_BP_DIRECT	response to iron ion	3	0.00251023	2.60029	4.88367	IL10, IL4, IL6, IFNG, AKT1, IL2, PIK3CG
GOTERM_BP_DIRECT	response to vitamin D	3	0.00251023	2.60029	14.1198	IFNG, NOS2, IL1B, TNF
GOTERM_BP_DIRECT	B cell differentiation	4	0.00263085	2.5799	33.7867	AKT1, PLAT, F2
GOTERM_BP_DIRECT	regulation of insulin secretion	4	0.00274601	2.5613	24.4662	BCL2, TP53, NFE2L2
GOTERM_BP_DIRECT	regulation of cell shape	5	0.00277236	2.55715	236.507	NOS3, CAV1
GOTERM_BP_DIRECT	temperature homeostasis	3	0.00279802	2.55315	64.4163	MMP1, MMP2, MMP3, MMP9
GOTERM_BP_DIRECT	positive regulation of protein export from nucleus	3	0.00279802	2.55315	61.5046	MMP1, MMP2, MMP3, MMP9
GOTERM_BP_DIRECT	muscle cell cellular homeostasis	3	0.00279802	2.55315	8.01281	JUN, MAPK8, MAPK1, AKT1, RAF1, HIF1A, EGFR, PIK3CG
GOTERM_BP_DIRECT	cell adhesion	8	0.00296068	2.52861	6.77626	VCAM1, CASP8, MMP1, CAV1, KDR, MAPK1, HTR2A, TP53, ICAM1
GOTERM_BP_DIRECT	positive regulation of pri-miRNA transcription from RNA polymerase II promoter	3	0.00310055	2.50856	49.791	TGFB1, AKT1, MAPK14, NFE2L2
GOTERM_BP_DIRECT	vascular endothelial growth factor receptor signaling pathway	4	0.00336836	2.47258	49.1439	MMP1, MMP2, MMP3, MMP9
GOTERM_BP_DIRECT	negative regulation of proteolysis	3	0.00341773	2.46626	41.1317	VCAM1, KDR, AKT1, MAPK14
GOTERM_BP_DIRECT	positive regulation of NF-kappaB import into nucleus	3	0.00341773	2.46626	19.3858	HSP90AA1, MAPK8, AHSA1, MAPK1, EGFR
GOTERM_BP_DIRECT	response to food	3	0.00341773	2.46626	19.0731	CHRNA7, PTEN, HTR2A, PTGS2, SLC6A4
GOTERM_BP_DIRECT	regulation of sodium ion transport	3	0.00341773	2.46626	7.03734	GSK3B, MAPK1, AKT1, RAF1, HIF1A, ESR1, TP53, PIK3CG
GOTERM_BP_DIRECT	positive regulation of inflammatory response	4	0.00350232	2.45564	4.58832	IL1A, CASP8, IFNG, IL1B, CASP3, PTEN, BCL2, MAPK1, RAF1, MAPK14, TP53
GOTERM_BP_DIRECT	positive regulation of nitric-oxide synthase activity	3	0.0037494	2.42604	10.6209	IL1A, IL6, VCAM1, CXCL8, TNF, ICAM1
GOTERM_BP_DIRECT	response to X-ray	3	0.0037494	2.42604	37.8411	CASP8, CASP3, PTGS2, SELE
GOTERM_BP_DIRECT	positive regulation of protein complex assembly	3	0.0037494	2.42604	18.1928	NOS3, HMOX1, PPARG, PTGS2, SOD1
GOTERM_BP_DIRECT	cell redox homeostasis	4	0.00407061	2.39034	8.33097	NOS2, PTEN, BCL2, AKT1, PTGS2, TP53, PIK3CG
GOTERM_BP_DIRECT	positive regulation of collagen biosynthetic process	3	0.00409547	2.3877	141.904	GSK3B, AKT1, DRD2
GOTERM_BP_DIRECT	response to bacterium	3	0.00409547	2.3877	141.904	IL1B, PTGS2, TNF
GOTERM_BP_DIRECT	positive regulation of macroautophagy	3	0.00409547	2.3877	17.9172	CXCL8, IFNG, IL1B, CCL2, PIK3CG
GOTERM_BP_DIRECT	regulation of phosphatidylinositol 3-kinase signaling	4	0.00422091	2.37459	11.3523	GSK3B, MAPK8, BCL2, MAPK1, AKT1, MAPK14
GOTERM_BP_DIRECT	ossification	4	0.00453155	2.34375	11.2402	IL6, CXCL8, CASP8, IL1B, CASP3, TNF
GOTERM_BP_DIRECT	positive regulation of catalytic activity	4	0.00469193	2.32865	6.69748	JUN, BCL2, MAPK1, PPARG, PPARA, HIF1A, ESR1, TP53
GOTERM_BP_DIRECT	positive regulation of cytokine secretion	3	0.00483026	2.31603	6.63356	JUN, MAPK8, BCL2, AKT1, MAPK14, TP53, PIK3CG, ICAM1
GOTERM_BP_DIRECT	activation of phospholipase C activity	3	0.00521875	2.28243	4.92268	GSK3B, MAPK8, ERBB2, KDR, MAPK1, AKT1, RAF1, MAPK14, EGFR, PIK3CG
GOTERM_BP_DIRECT	positive regulation of interleukin-8 production	3	0.00521875	2.28243	3.96634	CRP, COL3A1, NOS2, MMP1, NOS3, MMP2, KCNMA1, PON1, MMP3, F2, MPO, MMP9
GOTERM_BP_DIRECT	negative regulation of mitotic cell cycle	3	0.00521875	2.28243	35.2238	BCL2, AKT1, TP53, SLC6A3
GOTERM_BP_DIRECT	defense response to Gram-positive bacterium	4	0.00536765	2.27022	8.62222	IL10, IL4, IL1A, IL6, IFNG, TNF
GOTERM_BP_DIRECT	movement of cell or subcellular component	4	0.00554523	2.25608	8.13945	HSP90AA1, MAPK8, MAPK1, AKT1, RAF1, MAPK14, PIK3CG
GOTERM_BP_DIRECT	phosphatidylinositol 3-kinase signaling	3	0.00562115	2.25018	33.7867	TGFB1, IFNG, AKT1, TNF
GOTERM_BP_DIRECT	positive regulation of peptidyl-threonine phosphorylation	3	0.00562115	2.25018	16.6554	IL6, CXCL8, CCL2, HIF1A, ICAM1
GOTERM_BP_DIRECT	protein autophosphorylation	5	0.00576493	2.23921	5.45183	IL6, CXCL8, PLAU, MMP3, PPARG, PLAT, MPO, TP53, MMP9
GOTERM_BP_DIRECT	negative regulation of interleukin-6 production	3	0.00603732	2.21916	11.9753	IL10, IL4, IFNG, TNF, IL2
GOTERM_BP_DIRECT	response to radiation	3	0.00603732	2.21916	4.73014	CASP8, PLAU, MMP1, CASP3, MMP2, MMP3, PLAT, F2, CTSD, MMP9
GOTERM_BP_DIRECT	regulation of cell motility	3	0.00603732	2.21916	32.6217	IL6, TGFB1, CCL2, EGFR
GOTERM_BP_DIRECT	female pregnancy	4	0.00609905	2.21474	121.105	MMP1, MMP2, MMP3
GOTERM_BP_DIRECT	B cell activation	3	0.00646715	2.18929	5.3205	GSK3B, MAPK8, ERBB2, KDR, MAPK1, AKT1, RAF1, MAPK14, EGFR
GOTERM_BP_DIRECT	cellular response to glucose starvation	3	0.00646715	2.18929	31.5343	F2, MAPK14, TP53, NFE2L2
GOTERM_BP_DIRECT	negative regulation of smooth muscle cell proliferation	3	0.00646715	2.18929	15.6421	PPARG, HTR2A, DRD2, PPARA, SLC6A3
GOTERM_BP_DIRECT	regulation of immune response	5	0.00649828	2.1872	10.358	TGFB1, IFNG, NOS2, AKT1, ESR1, TNF
GOTERM_BP_DIRECT	intracellular signal transduction	7	0.00662735	2.17866	30.517	IL10, IL6, ESR1, EGFR
GOTERM_BP_DIRECT	transforming growth factor beta receptor signaling pathway	4	0.00668484	2.17491	14.8767	IL1A, IL6, IL1B, MAPK1, SOD1
GOTERM_BP_DIRECT	positive regulation of glucose import	3	0.00691053	2.16049	14.4212	IL6, TGFB1, HTR2A, TP53, ICAM1
GOTERM_BP_DIRECT	blood coagulation	5	0.00729121	2.1372	9.02778	JUN, MAPK8, MAPK1, HMOX1, MAPK14, NFE2L2
GOTERM_BP_DIRECT	negative regulation of cell migration	4	0.00730306	2.1365	7.58115	HSP90AA1, CASP8, IFNG, PTEN, PTGS2, SLC6A3, SLC6A4
GOTERM_BP_DIRECT	response to gamma radiation	3	0.00736734	2.13269	14.2716	NOS2, NOS3, HMOX1, PTGS2, MPO
GOTERM_BP_DIRECT	response to amphetamine	3	0.00736734	2.13269	14.2474	CASP8, CASP3, PPARG, TNF, F3
GOTERM_BP_DIRECT	regulation of angiogenesis	3	0.00736734	2.13269	3.89084	PLAU, CASP3, ERBB2, PTEN, BCL2, HMOX1, RAF1, PTGS2, TP53, MMP9, EGFR
GOTERM_BP_DIRECT	cellular response to ionizing radiation	3	0.00736734	2.13269	88.6901	CASP8, RAF1, TNF
GOTERM_BP_DIRECT	B cell proliferation	3	0.00783746	2.10582	26.4178	PPARG, PPARA, ESR1, ESR2
GOTERM_BP_DIRECT	response to cocaine	3	0.00783746	2.10582	9.05926	JUN, MAPK8, CXCL8, CASP3, MAPK14, EGFR
GOTERM_BP_DIRECT	axonogenesis	4	0.00795413	2.09941	88.6901	CRP, IL6, TNF
GOTERM_BP_DIRECT	positive regulation of leukocyte mediated cytotoxicity	2	0.00832017	2.07987	25.118	PPARG, PPARA, ESR1, ESR2
GOTERM_BP_DIRECT	smooth muscle hyperplasia	2	0.00832017	2.07987	25.118	PPARG, PPARA, ESR1, ESR2
GOTERM_BP_DIRECT	regulation of the force of heart contraction by chemical signal	2	0.00832017	2.07987	4.8307	GSK3B, MAPK8, ERBB2, KDR, MAPK1, AKT1, RAF1, MAPK14, EGFR
GOTERM_BP_DIRECT	negative regulation of synaptic transmission, dopaminergic	2	0.00832017	2.07987	24.8955	HSP90AA1, ERBB2, AKT1, EGFR
GOTERM_BP_DIRECT	positive regulation of vitamin D biosynthetic process	2	0.00832017	2.07987	8.79668	THBD, PLAU, SERPINE1, PLAT, F2, F3
GOTERM_BP_DIRECT	cellular response to epidermal growth factor stimulus	3	0.00832078	2.07984	24.1561	THBD, PLAU, F2, F3
GOTERM_BP_DIRECT	positive regulation of intrinsic apoptotic signaling pathway	3	0.00832078	2.07984	11.5741	IL10, IL1A, IL6, HMOX1, TNF
GOTERM_BP_DIRECT	positive regulation of epithelial cell migration	3	0.00832078	2.07984	5.4886	GSK3B, ERBB2, KDR, MAPK1, AKT1, RAF1, MAPK14, EGFR
GOTERM_BP_DIRECT	regulation of gene expression	4	0.00840662	2.07538	8.43015	TGFB1, MAPK1, AKT1, RAF1, TP53, PIK3CG
GOTERM_BP_DIRECT	glucose homeostasis	4	0.00863844	2.06356	5.38834	APP, NOS2, CAV1, SERPINE1, CCL2, PLAT, F2, SLC6A3
GOTERM_BP_DIRECT	epithelial to mesenchymal transition	3	0.00881718	2.05467	4.59826	JUN, MAPK8, MAPK1, AKT1, ADRB1, DRD2, RAF1, PPARA, PIK3CG
GOTERM_BP_DIRECT	positive regulation of GTPase activity	8	0.00904059	2.0438	5.29829	GSK3B, ERBB2, CCL2, AKT1, RAF1, MAPK14, EGFR, PIK3CG
GOTERM_BP_DIRECT	platelet degranulation	4	0.00911329	2.04032	71.3282	ERBB2, KDR, EGFR
GOTERM_BP_DIRECT	positive regulation of multicellular organism growth	3	0.00932655	2.03028	70.9521	THBD, SERPINE1, F2
GOTERM_BP_DIRECT	placenta development	3	0.00932655	2.03028	22.2463	PPARG, PPARA, ESR1, ESR2
GOTERM_BP_DIRECT	positive regulation of protein secretion	3	0.00984877	2.00662	22.1173	PPARG, ESR1, TP53, ESR2
GOTERM_BP_DIRECT	learning or memory	3	0.00984877	2.00662	70.6444	MAPK8, MAPK1, MAPK14
GOTERM_BP_DIRECT	negative regulation of transcription from RNA polymerase II promoter	9	0.00995279	2.00206	22.0007	BCL2, MAPK1, RAF1, SOD1
GOTERM_BP_DIRECT	acute-phase response	3	0.0114914	1.93963	65.3486	MAPK8, MAPK1, MAPK14
GOTERM_BP_DIRECT	positive regulation of B cell proliferation	3	0.0114914	1.93963	64.5019	IL10, IL1B, TNF
GOTERM_BP_DIRECT	response to progesterone	3	0.0114914	1.93963	11.3219	COL3A1, VCAM1, KDR, EGFR, ICAM1
GOTERM_BP_DIRECT	regulation of apoptotic process	5	0.0120239	1.91995	11.156	ERBB2, PTEN, AKT1, EGFR, PIK3CG
GOTERM_BP_DIRECT	negative regulation of neuron death	3	0.0120639	1.91851	10.98	NOS2, NOS3, HMOX1, PTGS2, MPO
GOTERM_BP_DIRECT	response to inactivity	2	0.0124546	1.90467	10.0309	IL1A, CXCL8, IFNG, TNF, ICAM1
GOTERM_BP_DIRECT	response to UV-A	2	0.0124546	1.90467	59.1268	CXCL8, CCL2, NFE2L2
GOTERM_BP_DIRECT	positive regulation of cyclase activity	2	0.0124546	1.90467	59.1268	NOS3, MPO, SOD1
GOTERM_BP_DIRECT	positive regulation of killing of cells of other organism	2	0.0124546	1.90467	54.5785	NOS3, PTGS2, ICAM1
GOTERM_BP_DIRECT	receptor biosynthetic process	2	0.0124546	1.90467	54.5785	PTEN, DRD2, SLC6A3
GOTERM_BP_DIRECT	fever generation	2	0.0124546	1.90467	7.36966	JUN, BCL2, AKT1, RAF1, EGFR, IL2
GOTERM_BP_DIRECT	negative regulation of receptor biosynthetic process	2	0.0124546	1.90467	54.5785	APP, IL6, MPO
GOTERM_BP_DIRECT	positive regulation of cellular extravasation	2	0.0124546	1.90467	50.9487	MAPK8, MAPK1, MAPK14
GOTERM_BP_DIRECT	neutrophil apoptotic process	2	0.0124546	1.90467	17.519	JUN, TGFB1, ESR1, EGFR
GOTERM_BP_DIRECT	respiratory burst involved in defense response	2	0.0124546	1.90467	5.53228	GSK3B, MAPK8, MAOB, AKT1, DRD2, MAPK14, SLC6A3
GOTERM_BP_DIRECT	cellular protein metabolic process	4	0.0131599	1.88075	2.69982	GSK3B, MAOB, MMP2, PTEN, MAPK14, MPO, ESR2, SOD1, MAPK8, CASP8, BCL2, AKT1, MAPK1, TP53
GOTERM_BP_DIRECT	lactation	3	0.0132457	1.87792	50.6801	IL10, GSK3B, IL6
GOTERM_BP_DIRECT	ovarian follicle development	3	0.0132457	1.87792	50.6801	MMP1, MMP3, TP53
GOTERM_BP_DIRECT	negative regulation of fat cell differentiation	3	0.0132457	1.87792	50.6801	SERPINE1, F2, NFE2L2
GOTERM_BP_DIRECT	positive regulation of DNA replication	3	0.0132457	1.87792	17.1475	PPARG, PPARA, ESR1, ESR2
GOTERM_BP_DIRECT	positive regulation of neuron apoptotic process	3	0.0138548	1.8584	2.00885	CRP, APP, HSP90AA1, VCAM1, MAOB, PON1, SERPINE1, AHSA1, PLAT, F2, MAPK14, MPO, F3, MMP9, ICAM1, SOD1, PLAU, IL1B, KCNMA1, SPP1, MAPK1, CTSD
GOTERM_BP_DIRECT	receptor internalization	3	0.0138548	1.8584	2.00857	ACHE, GSK3B, HSP90AA1, NOS3, CHRNA7, CAV1, ADRB1, HTR2A, SELE, ESR1, TNF, SLC6A3, EGFR, PIK3CG, SLC6A4, CD40LG, KCNMA1, ERBB2, KDR, AKT1, RAF1, DRD2
GOTERM_BP_DIRECT	cellular iron ion homeostasis	3	0.0144759	1.83936	17.2005	APP, IL6, NOS2, SERPINE1
GOTERM_BP_DIRECT	visual learning	3	0.0151088	1.82077	16.9829	PPARG, PPARA, ESR1, ESR2
GOTERM_BP_DIRECT	positive regulation of interferon-gamma production	3	0.0157534	1.80263	9.77302	TGFB1, BCL2, PPARG, TP53, ESR2
GOTERM_BP_DIRECT	response to cAMP	3	0.0157534	1.80263	6.89739	MAPK1, ADRB1, HTR2A, DRD2, RAF1, EGFR
GOTERM_BP_DIRECT	positive regulation of cell division	3	0.0164097	1.7849	47.3014	IL10, MMP2, MMP9
GOTERM_BP_DIRECT	T cell activation	3	0.0164097	1.7849	47.3014	IFNG, IL1B, TNF
GOTERM_BP_DIRECT	intrinsic apoptotic signaling pathway in response to DNA damage	3	0.0164097	1.7849	3.94684	JUN, ERBB2, PPARG, PPARA, HIF1A, ESR1, TP53, ESR2, NFE2L2
GOTERM_BP_DIRECT	positive regulation of fat cell differentiation	3	0.0164097	1.7849	9.5353	IL1A, CXCL8, IL1B, CCL2, PIK3CG
GOTERM_BP_DIRECT	sequestering of triglyceride	2	0.0165721	1.78062	8.87384	CASP8, CD40LG, CASP3, CAV1, ICAM1
GOTERM_BP_DIRECT	regulation of isotype switching	2	0.0165721	1.78062	8.35905	HSP90AA1, BCL2, AKT1, TP53, EGFR
GOTERM_BP_DIRECT	positive regulation of cell adhesion molecule production	2	0.0165721	1.78062	41.7365	IL6, HIF1A, TNF
GOTERM_BP_DIRECT	regulation of vascular endothelial growth factor production	2	0.0165721	1.78062	37.3432	ADRB1, HTR2A, DRD2
GOTERM_BP_DIRECT	regulation of cytokine production involved in inflammatory response	2	0.0165721	1.78062	14.1289	PLAU, PLAT, PTGS2, SELE
GOTERM_BP_DIRECT	regulation of circadian rhythm	3	0.0177569	1.75063	8.44668	IL6, KDR, CCL2, F2, ICAM1
GOTERM_BP_DIRECT	heterophilic cell-cell adhesion via plasma membrane cell adhesion molecules	3	0.0184475	1.73406	37.3432	IL6, HIF1A, SOD1
GOTERM_BP_DIRECT	regulation of protein localization	3	0.0198624	1.70197	33.7867	CHRNA7, AKT1, MPO
GOTERM_BP_DIRECT	positive regulation of translation	3	0.0205864	1.68642	33.7867	IL1B, PTGS2, TNF
GOTERM_BP_DIRECT	regulation of entry of bacterium into host cell	2	0.0206726	1.6846	12.9593	SERPINE1, CCL2, EGFR, IL2
GOTERM_BP_DIRECT	negative regulation of sequestering of triglyceride	2	0.0206726	1.6846	32.866	PLAU, PLAT, F2
GOTERM_BP_DIRECT	dopamine catabolic process	2	0.0206726	1.6846	12.9084	MMP1, MMP2, MMP3, MMP9
GOTERM_BP_DIRECT	membrane to membrane docking	2	0.0206726	1.6846	3.85378	KDR, MAPK1, AKT1, DRD2, RAF1, MAPK14, EGFR, PIK3CG
GOTERM_BP_DIRECT	regulation of immunoglobulin secretion	2	0.0206726	1.6846	12.1286	ERBB2, MAPK1, AKT1, EGFR
GOTERM_BP_DIRECT	type 2 immune response	2	0.0206726	1.6846	11.8254	BCL2, SPP1, MMP9, EGFR
GOTERM_BP_DIRECT	caveolin-mediated endocytosis	2	0.0206726	1.6846	5.4682	ACHE, CHRNA7, BCL2, MAPK1, AKT1, PIK3CG
GOTERM_BP_DIRECT	cell cycle arrest	4	0.021075	1.67623	7.22584	MAPK8, CXCL8, CASP8, MAPK14, TNF
GOTERM_BP_DIRECT	cell-cell signaling	5	0.0215279	1.667	4.42639	GSK3B, MAPK8, MAPK1, AKT1, RAF1, MAPK14, PIK3CG
GOTERM_BP_DIRECT	defense response to bacterium	4	0.0226665	1.64462	26.2786	GSK3B, TGFB1, MAPK1
GOTERM_BP_DIRECT	vasculogenesis	3	0.0228236	1.64162	24.4662	IFNG, HMOX1, PPARG
GOTERM_BP_DIRECT	cell growth	3	0.0228236	1.64162	24.4662	IL4, CASP8, CHRNA7
GOTERM_BP_DIRECT	steroid hormone mediated signaling pathway	3	0.0235907	1.62726	6.64346	IL4, COL3A1, VCAM1, CD40LG, ICAM1
GOTERM_BP_DIRECT	negative regulation of production of miRNAs involved in gene silencing by miRNA	2	0.0247563	1.60631	21.5006	JUN, IFNG, HIF1A
GOTERM_BP_DIRECT	positive regulation of fatty acid oxidation	2	0.0247563	1.60631	20.8683	GSK3B, TGFB1, HIF1A
GOTERM_BP_DIRECT	negative regulation of cholesterol storage	2	0.0247563	1.60631	20.272	BCL2, DRD2, SLC6A3
GOTERM_BP_DIRECT	positive regulation of regulatory T cell differentiation	2	0.0247563	1.60631	157.671	IL6, IFNG
GOTERM_BP_DIRECT	regulation of transcription from RNA polymerase II promoter in response to oxidative stress	2	0.0247563	1.60631	16.8934	IL6, TGFB1, TNF
GOTERM_BP_DIRECT	negative regulation of cytokine secretion involved in immune response	2	0.0247563	1.60631	21.0228	IL1A, IL6, IL1B, TNF
GOTERM_BP_DIRECT	macrophage derived foam cell differentiation	2	0.0247563	1.60631	11.5949	GSK3B, MAPK8, PPARG, PPARA, TP53
GOTERM_BP_DIRECT	response to cobalt ion	2	0.0247563	1.60631	6.26269	NOS3, CAV1, KCNMA1, ADRB1, ESR1, F3, SOD1
GOTERM_BP_DIRECT	adenohypophysis development	2	0.0247563	1.60631	6.17434	HSP90AA1, CHRNA7, CAV1, ERBB2, KCNMA1, PTEN, EGFR
GOTERM_BP_DIRECT	epithelial cell proliferation involved in salivary gland morphogenesis	2	0.0247563	1.60631	1.32384	ACHE, APP, SERPINE1, PTEN, PLAT, HTR2A, MPO, TNF, SLC6A3, SLC6A4, ICAM1, THBD, CASP8, PLAU, CASP3, KDR, AKT1, CTSD, MMP1, MMP2, MMP3, F2, MMP9, F3, IL1A, IFNG, IL1B, PPARG, RAF1, PPARA, TP53, PON1, ADRB1, PTGS2, HIF1A, EGFR, MAPK8, ERBB2, SPP1, HMOX1, DRD2, JUN, TGFB1, VCAM1, NOS2, NOS3, MAPK14, SELE, ESR1, IL4, COL3A1, IL6, CD40LG, BCL2, NFE2L2
GOTERM_BP_DIRECT	positive regulation of brown fat cell differentiation	2	0.0247563	1.60631	54.5785	BCL2, HIF1A, EGFR
GOTERM_BP_DIRECT	transcription initiation from RNA polymerase II promoter	4	0.0256057	1.59166	54.5785	VCAM1, SELE, TNF
GOTERM_BP_DIRECT	peptidyl-tyrosine phosphorylation	4	0.0260415	1.58433	54.5785	CCL2, PTGS2, SOD1
GOTERM_BP_DIRECT	protein localization	3	0.0267635	1.57246	54.5785	IL10, IL4, CAV1
GOTERM_BP_DIRECT	negative regulation of protein phosphorylation	3	0.0267635	1.57246	54.5785	CRP, PPARG, PPARA
GOTERM_BP_DIRECT	synapse assembly	3	0.0267635	1.57246	54.3512	GSK3B, APP, CTSD
GOTERM_BP_DIRECT	regulation of inflammatory response	3	0.0284111	1.54651	18.1928	IL4, COL3A1, JUN, BCL2
GOTERM_BP_DIRECT	positive regulation of monocyte chemotactic protein-1 production	2	0.0288232	1.54026	18.0272	PPARG, PPARA, ESR1, ESR2
GOTERM_BP_DIRECT	neuron-neuron synaptic transmission	2	0.0288232	1.54026	4.13098	JUN, BCL2, PPARG, PPARA, HIF1A, ESR1, TP53, ESR2, NFE2L2
GOTERM_BP_DIRECT	cellular response to hyperoxia	2	0.0288232	1.54026	2.60209	ACHE, APP, MMP1, MMP2, PON1, MMP3, PTEN, PLAT, F2, MMP9, CASP8, PLAU, CASP3, RAF1, CTSD
GOTERM_BP_DIRECT	negative regulation of myelination	2	0.0288232	1.54026	48.3122	PLAU, PLAT, F2
GOTERM_BP_DIRECT	peripheral nervous system myelin maintenance	2	0.0288232	1.54026	47.3014	IL1A, ICAM1, SOD1
GOTERM_BP_DIRECT	salivary gland morphogenesis	2	0.0288232	1.54026	16.597	GSK3B, MAPK8, CAV1, PPARA
GOTERM_BP_DIRECT	regulation of establishment of endothelial barrier	2	0.0288232	1.54026	16.433	PPARG, PPARA, ESR1, ESR2
GOTERM_BP_DIRECT	positive regulation of I-kappaB kinase/NF-kappaB signaling	4	0.0296722	1.52765	6.93719	APP, TGFB1, MAPK1, HTR2A, DRD2, SLC6A3
GOTERM_BP_DIRECT	positive regulation of JNK cascade	3	0.0300984	1.52146	45.7695	CRP, IL6, F2
GOTERM_BP_DIRECT	glucose metabolic process	3	0.0318248	1.49723	44.3451	JUN, RAF1, MAPK14
GOTERM_BP_DIRECT	response to insulin	3	0.0318248	1.49723	44.3451	CASP8, CASP3, AKT1
GOTERM_BP_DIRECT	cholesterol metabolic process	3	0.0327024	1.48542	43.5657	PLAU, PLAT, F2
GOTERM_BP_DIRECT	response to glucose	3	0.0327024	1.48542	16.3108	IL6, CAV1, KCNMA1, EGFR
GOTERM_BP_DIRECT	positive regulation of ER-associated ubiquitin-dependent protein catabolic process	2	0.0328734	1.48316	15.7671	IL6, TGFB1, ERBB2, EGFR
GOTERM_BP_DIRECT	negative regulation of vascular smooth muscle cell proliferation	2	0.0328734	1.48316	6.74124	COL3A1, TGFB1, MMP1, MMP2, MMP3, MMP9
GOTERM_BP_DIRECT	cellular response to granulocyte macrophage colony-stimulating factor stimulus	2	0.0328734	1.48316	39.4178	BCL2, DRD2, SLC6A3
GOTERM_BP_DIRECT	positive regulation of cyclin-dependent protein serine/threonine kinase activity involved in G1/S transition of mitotic cell cycle	2	0.0328734	1.48316	39.4178	TGFB1, SPP1, PTGS2
GOTERM_BP_DIRECT	positive regulation of interleukin-6 biosynthetic process	2	0.0328734	1.48316	15.0708	MMP1, MMP2, MMP3, RAF1
GOTERM_BP_DIRECT	negative regulation of acute inflammatory response	2	0.0328734	1.48316	15.0163	ACHE, TGFB1, CCL2, F2
GOTERM_BP_DIRECT	negative regulation of collagen biosynthetic process	2	0.0328734	1.48316	14.6314	HSP90AA1, TGFB1, PLAT, EGFR
GOTERM_BP_DIRECT	smooth muscle cell migration	2	0.0328734	1.48316	14.3338	IL10, IL4, VCAM1, CD40LG
GOTERM_BP_DIRECT	monoamine transport	2	0.0328734	1.48316	11.4963	CASP3, BCL2, TNF, TP53
GOTERM_BP_DIRECT	ectopic germ cell programmed cell death	2	0.0328734	1.48316	8.9586	JUN, BCL2, HMOX1, CCL2, SOD1
GOTERM_BP_DIRECT	arginine catabolic process	2	0.0328734	1.48316	8.72084	PTEN, MAPK1, AKT1, TNF, PIK3CG
GOTERM_BP_DIRECT	negative regulation of cysteine-type endopeptidase activity involved in apoptotic process	3	0.0335895	1.4738	8.67739	NOS2, NOS3, HMOX1, PTGS2, MPO
GOTERM_BP_DIRECT	cellular response to retinoic acid	3	0.0344859	1.46236	3.40227	IL1A, ACHE, NOS3, CAV1, KCNMA1, ADRB1, ESR1, TNF, F3, SOD1
GOTERM_BP_DIRECT	regulation of protein stability	3	0.0344859	1.46236	37.3432	GSK3B, IL1B, TP53
GOTERM_BP_DIRECT	Ras protein signal transduction	3	0.0344859	1.46236	35.4761	JUN, TGFB1, HIF1A
GOTERM_BP_DIRECT	interferon-gamma-mediated signaling pathway	3	0.0353917	1.4511	33.7867	TGFB1, NOS3, DRD2
GOTERM_BP_DIRECT	apoptotic signaling pathway	3	0.0353917	1.4511	13.4882	IL10, IL4, CD40LG, TNF
GOTERM_BP_DIRECT	viral process	5	0.0361413	1.442	13.1393	HSP90AA1, KDR, CCL2, MAPK14
GOTERM_BP_DIRECT	oxidation-reduction process	7	0.0366596	1.43581	4.12213	ACHE, APP, VCAM1, SPP1, CCL2, SELE, IL2, ICAM1
GOTERM_BP_DIRECT	SMAD protein import into nucleus	2	0.036907	1.43289	1.44128	APP, GSK3B, PTEN, ADRB1, HTR2A, HIF1A, TNF, EGFR, PIK3CG, SLC6A4, ICAM1, MAPK8, CASP8, PLAU, CASP3, ERBB2, KDR, SPP1, AKT1, MAPK1, HMOX1, JUN, HSP90AA1, NOS2, MMP1, NOS3, MMP2, CAV1, AHSA1, MAPK14, ESR1, ESR2, SOD1, IL1A, IL6, KCNMA1, BCL2, PPARG, RAF1, TP53, NFE2L2
GOTERM_BP_DIRECT	regulation of ruffle assembly	2	0.036907	1.43289	32.251	THBD, CASP3, TP53
GOTERM_BP_DIRECT	response to salt stress	2	0.036907	1.43289	32.251	AKT1, HIF1A, ESR1
GOTERM_BP_DIRECT	negative regulation of synaptic transmission, glutamatergic	2	0.036907	1.43289	32.251	GSK3B, TGFB1, TNF
GOTERM_BP_DIRECT	regulation of microtubule-based process	2	0.036907	1.43289	30.8487	NOS2, CAV1, CCL2
GOTERM_BP_DIRECT	response to molecule of bacterial origin	2	0.036907	1.43289	30.8487	KDR, HMOX1, HIF1A
GOTERM_BP_DIRECT	regulation of receptor activity	2	0.036907	1.43289	30.8487	TGFB1, CCL2, F2
GOTERM_BP_DIRECT	hydrogen peroxide biosynthetic process	2	0.036907	1.43289	12.2861	IL6, NOS2, NOS3, NFE2L2
GOTERM_BP_DIRECT	behavioral response to nicotine	2	0.036907	1.43289	7.54939	CASP8, CASP3, SERPINE1, PTEN, TP53
GOTERM_BP_DIRECT	response to fluid shear stress	2	0.036907	1.43289	6.53199	IL10, IL4, IL1A, IFNG, TNF
GOTERM_BP_DIRECT	regulation of cellular response to heat	3	0.0391058	1.40776	4.0237	IL10, IL4, IL6, MAPK8, IFNG, MAPK14, IL2
GOTERM_BP_DIRECT	striated muscle cell differentiation	2	0.0409239	1.38802	1.83162	CRP, APP, NOS2, NOS3, MMP1, MMP2, PON1, MMP3, PTGS2, MPO, ESR1, MMP9, SLC6A3, ESR2, SLC6A4, SOD1, COL3A1, KCNMA1, HMOX1, PPARG, RAF1, PPARA, TP53
GOTERM_BP_DIRECT	positive regulation of protein import into nucleus, translocation	2	0.0409239	1.38802	28.3808	IL10, IL1A, TNF
GOTERM_BP_DIRECT	negative regulation of cell size	2	0.0409239	1.38802	27.2893	IL10, TGFB1, EGFR
GOTERM_BP_DIRECT	positive regulation of acute inflammatory response	2	0.0409239	1.38802	27.2893	HTR2A, SELE, EGFR
GOTERM_BP_DIRECT	negative regulation of organ growth	2	0.0409239	1.38802	27.2893	IL1B, SERPINE1, TNF
GOTERM_BP_DIRECT	regulation of mitochondrial membrane permeability	2	0.0409239	1.38802	11.1297	CRP, APP, IL6, TNF
GOTERM_BP_DIRECT	ER overload response	2	0.0409239	1.38802	11.0003	CXCL8, IFNG, MAPK14, PTGS2
GOTERM_BP_DIRECT	positive regulation of cardiac muscle cell differentiation	2	0.0409239	1.38802	5.36802	APP, NOS2, NOS3, HMOX1, PTGS2, MPO
GOTERM_BP_DIRECT	negative regulation of potassium ion transport	2	0.0409239	1.38802	5.27801	VCAM1, MMP2, MAPK14, MMP9, PIK3CG, ICAM1
GOTERM_BP_DIRECT	negative regulation of phagocytosis	2	0.0409239	1.38802	5.01543	JUN, MAPK8, PTEN, MAPK1, RAF1, PIK3CG
GOTERM_BP_DIRECT	cellular response to insulin stimulus	3	0.0410163	1.38704	4.361	HSP90AA1, CAV1, MAPK1, AKT1, PTGS2, TP53, SOD1
GOTERM_BP_DIRECT	T cell costimulation	3	0.0419846	1.37691	26.2786	ERBB2, HTR2A, PIK3CG
GOTERM_BP_DIRECT	regulation of cell proliferation	4	0.0420817	1.37591	25.34	ERBB2, RAF1, EGFR
GOTERM_BP_DIRECT	negative regulation of inflammatory response	3	0.0429615	1.36692	25.34	COL3A1, JUN, BCL2
GOTERM_BP_DIRECT	positive regulation of positive chemotaxis	2	0.0449244	1.34752	25.34	IL10, CHRNA7, TNF
GOTERM_BP_DIRECT	negative regulation of epithelial cell differentiation	2	0.0449244	1.34752	24.5959	CASP8, CD40LG, TNF
GOTERM_BP_DIRECT	positive regulation of histone deacetylation	2	0.0449244	1.34752	10.6295	IL4, THBD, TGFB1, BCL2
GOTERM_BP_DIRECT	behavioral response to ethanol	2	0.0449244	1.34752	6.8752	GSK3B, ERBB2, KDR, AKT1, EGFR
GOTERM_BP_DIRECT	leukocyte migration involved in inflammatory response	2	0.0449244	1.34752	6.54187	JUN, MAPK8, AKT1, RAF1, PIK3CG
GOTERM_BP_DIRECT	regulation of cell adhesion mediated by integrin	2	0.0449244	1.34752	4.21507	GSK3B, APP, CASP8, IL1B, CASP3, MAPK1, TNF
GOTERM_BP_DIRECT	positive regulation of guanylate cyclase activity	2	0.0449244	1.34752	4.05093	HSP90AA1, JUN, NOS2, MAPK1, PPARA, TNF, PIK3CG
GOTERM_BP_DIRECT	negative regulation of interleukin-17 production	2	0.0449244	1.34752	289.873	IL1A, IL1B
GOTERM_BP_DIRECT	regulation of ossification	2	0.0449244	1.34752	282.577	IL1A, TNF
GOTERM_BP_DIRECT	positive regulation of immunoglobulin secretion	2	0.0449244	1.34752	282.577	PPARG, PPARA
GOTERM_BP_DIRECT	positive regulation of fibroblast migration	2	0.0449244	1.34752	24.0634	GSK3B, APP, HTR2A
GOTERM_BP_DIRECT	cellular response to fluid shear stress	2	0.0489083	1.31062	23.6507	AKT1, MAPK14, NFE2L2
GOTERM_BP_DIRECT	negative regulation of blood coagulation	2	0.0489083	1.31062	10.2829	COL3A1, JUN, TGFB1, CCL2
GOTERM_BP_DIRECT	neurotransmitter biosynthetic process	2	0.0489083	1.31062	9.95819	SERPINE1, PTEN, BCL2, DRD2
GOTERM_BP_DIRECT	cellular response to nutrient levels	2	0.0489083	1.31062	6.42682	THBD, PLAU, PLAT, F2, F3
GOTERM_BP_DIRECT	regulation of synaptic transmission, GABAergic	2	0.0489083	1.31062	4.9706	GSK3B, CASP8, BCL2, HIF1A, TP53, EGFR
GOTERM_BP_DIRECT	microglial cell activation	2	0.0489083	1.31062	4.88907	GSK3B, HSP90AA1, TGFB1, HTR2A, SLC6A3, SOD1
GOTERM_BP_DIRECT	positive regulation of interleukin-2 biosynthetic process	2	0.0489083	1.31062	4.10806	GSK3B, CXCL8, HMOX1, AKT1, DRD2, RAF1, MAPK14
GOTERM_BP_DIRECT	response to caffeine	2	0.0489083	1.31062	261.394	IL1A, IL1B
GOTERM_BP_DIRECT	positive regulation of bone resorption	2	0.0528759	1.27674	22.8878	IL6, ERBB2, HMOX1
GOTERM_BP_DIRECT	positive regulation of interleukin-17 production	2	0.0528759	1.27674	22.8878	BCL2, CCL2, TP53
GOTERM_BP_DIRECT	regulation of dopamine secretion	2	0.0528759	1.27674	22.8878	TGFB1, MAPK14, TP53
GOTERM_BP_DIRECT	positive regulation of nitric-oxide synthase biosynthetic process	2	0.0528759	1.27674	22.8878	DRD2, ICAM1, SOD1
GOTERM_BP_DIRECT	positive regulation of peptidase activity	2	0.0528759	1.27674	9.25926	PLAU, SERPINE1, PLAT, F2
GOTERM_BP_DIRECT	eyelid development in camera-type eye	2	0.0528759	1.27674	9.25926	IL10, IL4, CD40LG, IL2
GOTERM_BP_DIRECT	acute inflammatory response	2	0.0528759	1.27674	3.95605	NOS2, NOS3, CHRNA7, ERBB2, ADRB1, HTR2A, EGFR
GOTERM_BP_DIRECT	cellular response to DNA damage stimulus	4	0.0560525	1.25141	237.761	ESR1, ESR2
GOTERM_BP_DIRECT	axon regeneration	2	0.0568272	1.24544	22.1725	HSP90AA1, DRD2, SLC6A3
GOTERM_BP_DIRECT	positive regulation of glycolytic process	2	0.0568272	1.24544	22.1725	IL10, CD40LG, BCL2
GOTERM_BP_DIRECT	behavioral response to cocaine	2	0.0568272	1.24544	21.7405	IL1A, TGFB1, IL1B
GOTERM_BP_DIRECT	negative regulation of oxidative stress-induced intrinsic apoptotic signaling pathway	2	0.0568272	1.24544	9.68589	IFNG, MAPK1, CCL2, DRD2
GOTERM_BP_DIRECT	fatty acid oxidation	2	0.0568272	1.24544	9.65335	GSK3B, APP, BCL2, DRD2
GOTERM_BP_DIRECT	negative regulation of transcription, DNA-templated	6	0.0569628	1.24441	8.21164	IL10, IL4, IFNG, IL2
GOTERM_BP_DIRECT	phosphatidylinositol phosphorylation	3	0.0585877	1.23219	236.507	IFNG, TNF
GOTERM_BP_DIRECT	positive regulation of cellular protein metabolic process	2	0.0607623	1.21637	236.507	NOS2, CCL2
GOTERM_BP_DIRECT	negative regulation of telomerase activity	2	0.0607623	1.21637	236.507	NOS3, HMOX1
GOTERM_BP_DIRECT	regulation of I-kappaB kinase/NF-kappaB signaling	2	0.0607623	1.21637	236.507	PTGS2, SLC6A4
GOTERM_BP_DIRECT	transmembrane receptor protein tyrosine kinase signaling pathway	3	0.0608006	1.21609	21.5006	ERBB2, AKT1, EGFR
GOTERM_BP_DIRECT	negative regulation of ossification	2	0.0646811	1.18922	9.46028	IL10, BCL2, F2, HIF1A
GOTERM_BP_DIRECT	embryonic hemopoiesis	2	0.0646811	1.18922	9.36662	IL6, AKT1, PPARG, HIF1A
GOTERM_BP_DIRECT	neurotrophin TRK receptor signaling pathway	2	0.0646811	1.18922	4.669	COL3A1, NOS3, MAPK1, AKT1, MAPK14, PIK3CG
GOTERM_BP_DIRECT	positive regulation of vascular endothelial growth factor receptor signaling pathway	2	0.0646811	1.18922	20.272	PPARG, MAPK14, SOD1
GOTERM_BP_DIRECT	embryonic digestive tract development	2	0.0646811	1.18922	9.18474	APP, TGFB1, SERPINE1, SOD1
GOTERM_BP_DIRECT	positive regulation of monocyte chemotaxis	2	0.0646811	1.18922	8.59788	IL1A, VCAM1, CXCL8, ICAM1
GOTERM_BP_DIRECT	negative regulation of lipid catabolic process	2	0.0646811	1.18922	5.78704	HSP90AA1, MAPK8, AKT1, HIF1A, TP53
GOTERM_BP_DIRECT	positive regulation of protein import into nucleus	2	0.0646811	1.18922	5.78704	ERBB2, MAPK1, AKT1, EGFR, PIK3CG
GOTERM_BP_DIRECT	single organismal cell-cell adhesion	3	0.0664563	1.17746	3.80716	GSK3B, CXCL8, MAPK1, CCL2, AKT1, RAF1, PIK3CG
GOTERM_BP_DIRECT	cellular response to organic substance	2	0.0685839	1.16378	3.34877	GSK3B, JUN, ERBB2, CCL2, ADRB1, EGFR, IL2, ICAM1
GOTERM_BP_DIRECT	regulation of blood coagulation	2	0.0685839	1.16378	2.28662	CHRNA7, ADRB1, HTR2A, ESR1, EGFR, ESR2, ICAM1, THBD, ERBB2, KDR, PPARG, DRD2, PPARA
GOTERM_BP_DIRECT	positive regulation of tyrosine phosphorylation of Stat5 protein	2	0.0685839	1.16378	188.385	MMP2, MMP9
GOTERM_BP_DIRECT	response to fatty acid	2	0.0685839	1.16378	174.263	IL1A, IL1B
GOTERM_BP_DIRECT	cellular response to prostaglandin E stimulus	2	0.0685839	1.16378	19.7089	IL1A, ACHE, TGFB1
GOTERM_BP_DIRECT	negative regulation of protein complex assembly	2	0.0685839	1.16378	19.7089	CASP3, PTEN, EGFR
GOTERM_BP_DIRECT	monocyte differentiation	2	0.0685839	1.16378	18.7706	ERBB2, KDR, EGFR
GOTERM_BP_DIRECT	cellular response to cadmium ion	2	0.0685839	1.16378	8.85109	IL4, IL6, TGFB1, IL2
GOTERM_BP_DIRECT	negative regulation of anoikis	2	0.0685839	1.16378	8.43015	MAPK8, MAPK1, TNF, PIK3CG
GOTERM_BP_DIRECT	positive regulation of myoblast fusion	2	0.0685839	1.16378	5.81389	IL4, IL1A, IL6, IL1B, TNF
GOTERM_BP_DIRECT	vasoconstriction	2	0.0685839	1.16378	5.77089	CASP8, CASP3, HTR2A, PPARA, SLC6A3
GOTERM_BP_DIRECT	response to osmotic stress	2	0.0724706	1.13984	4.39834	GSK3B, MAPK8, MAPK1, AKT1, RAF1, PIK3CG
GOTERM_BP_DIRECT	face development	2	0.0724706	1.13984	2.95634	TGFB1, IFNG, CAV1, PPARG, PPARA, ESR1, TNF, TP53, ESR2
GOTERM_BP_DIRECT	macrophage differentiation	2	0.0724706	1.13984	174.263	PPARG, PPARA
GOTERM_BP_DIRECT	positive regulation of histone acetylation	2	0.0724706	1.13984	174.263	NOS2, NOS3
GOTERM_BP_DIRECT	brain morphogenesis	2	0.0724706	1.13984	8.02469	IL4, IL6, CXCL8, IL2
GOTERM_BP_DIRECT	myeloid dendritic cell differentiation	2	0.0763412	1.11724	5.65789	THBD, PLAU, PLAT, PTGS2, SELE
GOTERM_BP_DIRECT	adenylate cyclase-activating adrenergic receptor signaling pathway	2	0.0763412	1.11724	4.3355	GSK3B, MAPK1, AKT1, RAF1, MAPK14, PIK3CG
GOTERM_BP_DIRECT	nitric oxide mediated signal transduction	2	0.0763412	1.11724	18.1928	TGFB1, CAV1, CCL2
GOTERM_BP_DIRECT	positive regulation of synaptic transmission, glutamatergic	2	0.0763412	1.11724	18.1928	CRP, IL6, F2
GOTERM_BP_DIRECT	regulation of neuron projection development	2	0.0763412	1.11724	18.1928	IL4, BCL2, IL2
GOTERM_BP_DIRECT	positive regulation of osteoclast differentiation	2	0.0763412	1.11724	8.4163	MMP1, MMP2, MMP3, MMP9
GOTERM_BP_DIRECT	labyrinthine layer blood vessel development	2	0.0763412	1.11724	5.58123	JUN, PPARG, TNF, TP53, NFE2L2
GOTERM_BP_DIRECT	calcium-mediated signaling using intracellular calcium source	2	0.080196	1.09585	5.37368	JUN, MAPK8, MAPK1, RAF1, MAPK14
GOTERM_BP_DIRECT	superoxide metabolic process	2	0.080196	1.09585	5.37368	IL4, TGFB1, CD40LG, IFNG, IL2
GOTERM_BP_DIRECT	positive regulation of neuroblast proliferation	2	0.080196	1.09585	17.738	IL6, AKT1, PPARA
GOTERM_BP_DIRECT	decidualization	2	0.080196	1.09585	8.2581	JUN, MAOB, DRD2, SLC6A3
GOTERM_BP_DIRECT	natural killer cell activation	2	0.080196	1.09585	7.18519	IL10, IL1A, TGFB1, ICAM1
GOTERM_BP_DIRECT	embryonic placenta development	2	0.080196	1.09585	7.18519	IL10, IL4, IFNG, CCL2
GOTERM_BP_DIRECT	positive regulation of protein localization to nucleus	2	0.0840349	1.07554	5.55515	THBD, ERBB2, SELE, EGFR, ICAM1
GOTERM_BP_DIRECT	cellular component disassembly involved in execution phase of apoptosis	2	0.0840349	1.07554	5.55181	TGFB1, CASP8, RAF1, ESR1, TP53
GOTERM_BP_DIRECT	response to immobilization stress	2	0.0840349	1.07554	158.507	NOS2, NOS3
GOTERM_BP_DIRECT	negative regulation of reactive oxygen species metabolic process	2	0.0840349	1.07554	157.671	IL10, DRD2
GOTERM_BP_DIRECT	intracellular estrogen receptor signaling pathway	2	0.0840349	1.07554	157.671	AKT1, EGFR
GOTERM_BP_DIRECT	response to ATP	2	0.0840349	1.07554	157.671	MAPK8, MAPK14
GOTERM_BP_DIRECT	beta-catenin destruction complex disassembly	2	0.0878581	1.05622	8.26993	ERBB2, ADRB1, EGFR, IL2
GOTERM_BP_DIRECT	positive regulation of JAK-STAT cascade	2	0.0878581	1.05622	2.3124	MAPK8, CXCL8, CD40LG, NOS2, CAV1, MAPK1, CCL2, DRD2, RAF1, MAPK14, IL2, PIK3CG
GOTERM_BP_DIRECT	negative regulation of intrinsic apoptotic signaling pathway	2	0.0878581	1.05622	157.671	IFNG, NOS2
GOTERM_BP_DIRECT	negative regulation of endopeptidase activity	3	0.0906736	1.04252	157.671	IL10, TNF
GOTERM_BP_DIRECT	osteoclast differentiation	2	0.0916654	1.03779	157.671	MPO, PIK3CG
GOTERM_BP_DIRECT	negative regulation of myoblast differentiation	2	0.0916654	1.03779	157.671	PPARG, PPARA
GOTERM_BP_DIRECT	positive regulation of interleukin-10 production	2	0.0916654	1.03779	157.671	IL1A, IL1B
GOTERM_BP_DIRECT	release of cytochrome c from mitochondria	2	0.0916654	1.03779	157.671	CCL2, ICAM1
GOTERM_BP_DIRECT	regulation of signal transduction by p53 class mediator	3	0.0945038	1.02455	8.01719	APP, MMP1, MMP2, F2
GOTERM_BP_DIRECT	positive regulation of erythrocyte differentiation	2	0.0954572	1.02019	16.8934	BCL2, ICAM1, SOD1
GOTERM_BP_DIRECT	associative learning	2	0.0954572	1.02019	16.8934	CAV1, HIF1A, SLC6A3
GOTERM_BP_DIRECT	positive regulation of cytokine production	2	0.0954572	1.02019	16.8934	IL6, JUN, EGFR
GOTERM_BP_DIRECT	positive regulation of receptor internalization	2	0.0954572	1.02019	16.5005	JUN, CASP3, TP53
GOTERM_BP_DIRECT	positive regulation of epidermal growth factor receptor signaling pathway	2	0.0954572	1.02019	7.52315	IL1A, CASP3, BCL2, TNF
GOTERM_BP_DIRECT	positive regulation of protein targeting to membrane	2	0.0954572	1.02019	1.82504	APP, VCAM1, CHRNA7, ADRB1, HTR2A, SELE, F3, TNF, SLC6A3, EGFR, SLC6A4, ICAM1, THBD, CD40LG, KCNMA1, ERBB2, KDR, DRD2
GOTERM_BP_DIRECT	positive regulation of interleukin-12 production	2	0.0992333	1.00334	141.289	PLAU, PLAT
GOTERM_BP_DIRECT	positive regulation of cell cycle arrest	2	0.0992333	1.00334	141.289	APP, MMP2
GOTERM_BP_DIRECT	thyroid gland development	2	0.0992333	1.00334	16.5005	ACHE, CXCL8, CAV1
GOTERM_BP_DIRECT	negative regulation of G1/S transition of mitotic cell cycle	2	0.0992333	1.00334	16.1255	HMOX1, HIF1A, SOD1
GOTERM_BP_DIRECT	innate immune response in mucosa	2	0.0992333	1.00334	7.78167	IL10, IL4, CD40LG, IL2
GOTERM_BP_DIRECT	membrane depolarization	2	0.0992333	1.00334	3.48645	MAOB, NOS2, NOS3, HMOX1, PTGS2, MPO, SOD1

## Sheet: CC
Category	Term	Count	PValue	a	Fold Enrichment	Genes
GOTERM_CC_DIRECT	extracellular space	35	1.70915e-20	19.7672	5.01543	JUN, NOS3, MAPK1, RAF1, PTGS2, EGFR
GOTERM_CC_DIRECT	extracellular region	31	3.14878e-14	13.5019	5.01543	JUN, MAPK8, CASP8, CASP3, TNF
GOTERM_CC_DIRECT	membrane raft	12	3.56002e-10	9.44855	5.16131	HSP90AA1, NOS3, CAV1, KDR, AKT1
GOTERM_CC_DIRECT	caveola	8	5.29118e-09	8.27645	130.697	IL10, IL4
GOTERM_CC_DIRECT	cell surface	14	1.24141e-07	6.90609	130.697	PLAU, PLAT
GOTERM_CC_DIRECT	plasma membrane	37	1.30285e-07	6.88511	4.04647	THBD, JUN, SLC6A3
GOTERM_CC_DIRECT	extracellular matrix	10	1.90241e-06	5.72069	7.62824	JUN, MAPK8, CCL2, MAPK14
GOTERM_CC_DIRECT	perinuclear region of cytoplasm	13	3.84735e-06	5.41484	15.7671	ERBB2, EGFR
GOTERM_CC_DIRECT	external side of plasma membrane	8	1.73399e-05	4.76095	15.4244	HSP90AA1, JUN, NOS3, HIF1A
GOTERM_CC_DIRECT	cytosol	27	0.000138651	3.85808	15.4244	CASP8, MAOB, BCL2, RAF1
GOTERM_CC_DIRECT	neuron projection	7	0.0002972	3.52695	15.4133	APP, DRD2, HIF1A
GOTERM_CC_DIRECT	apical plasma membrane	7	0.000876507	3.05724	7.46841	MAPK8, IL1B, HTR2A, MAPK14, PIK3CG
GOTERM_CC_DIRECT	mitochondrion	14	0.0014988	2.82426	7.08061	BCL2, HMOX1, TNF
GOTERM_CC_DIRECT	extracellular exosome	22	0.00151269	2.82025	7.08061	ESR1, ESR2
GOTERM_CC_DIRECT	axon	6	0.00163187	2.78731	7.08061	MMP1, MMP2, MMP3, MMP9
GOTERM_CC_DIRECT	protein complex	7	0.00499181	2.30174	7.08061	IL1A, IL1B
GOTERM_CC_DIRECT	dendritic shaft	3	0.00669637	2.17416	15.0962	IL1B, TNF, IL2
GOTERM_CC_DIRECT	neuronal cell body	6	0.00723717	2.14043	15.0962	MAPK8, PPARG, PPARA
GOTERM_CC_DIRECT	perikaryon	4	0.00789512	2.10264	15.0962	HSP90AA1, ERBB2, KDR, EGFR
GOTERM_CC_DIRECT	intracellular	12	0.0122293	1.9126	15.0962	VCAM1, KDR, ICAM1
GOTERM_CC_DIRECT	endocytic vesicle	3	0.0183005	1.73754	118.88	ERBB2, KDR, RAF1, EGFR
GOTERM_CC_DIRECT	integral component of plasma membrane	12	0.0184962	1.73292	118.88	MAPK1, AKT1, MAPK14, PIK3CG
GOTERM_CC_DIRECT	platelet alpha granule lumen	3	0.0189445	1.72252	118.254	JUN, MAPK1, RAF1, TNF
GOTERM_CC_DIRECT	proteinaceous extracellular matrix	5	0.0196618	1.70638	118.254	AKT1, PPARG, HTR2A
GOTERM_CC_DIRECT	mitochondrial outer membrane	4	0.0196781	1.70602	118.254	IL1B, TNF
GOTERM_CC_DIRECT	myelin sheath	4	0.0207306	1.68339	118.254	APP, TGFB1, SERPINE1
GOTERM_CC_DIRECT	nucleus	30	0.0241374	1.61731	118.254	CASP8, CHRNA7, PIK3CG
GOTERM_CC_DIRECT	death-inducing signaling complex	2	0.0265841	1.57538	4.49074	IL6, CCL2
GOTERM_CC_DIRECT	cytoplasm	29	0.0269384	1.56963	115.949	IL1B, CAV1
GOTERM_CC_DIRECT	basolateral plasma membrane	4	0.0320257	1.4945	7.22584	AKT1, ADRB1, PTGS2, PIK3CG
GOTERM_CC_DIRECT	synapse	4	0.0324781	1.48841	7.22584	MAPK1, AKT1, RAF1, PIK3CG
GOTERM_CC_DIRECT	secretory granule	3	0.0328913	1.48292	113.031	CCL2, DRD2, EGFR
GOTERM_CC_DIRECT	apical part of cell	3	0.0337101	1.47224	113.031	VCAM1, SELE, ICAM1
GOTERM_CC_DIRECT	endoplasmic reticulum	8	0.0392489	1.40617	14.48	THBD, APP, CD40LG, CAV1, KDR, ADRB1, HTR2A, DRD2, TNF, SLC6A3, SLC6A4, ICAM1
GOTERM_CC_DIRECT	Golgi apparatus	8	0.0472857	1.32527	7.15069	ESR1, ESR2
GOTERM_CC_DIRECT	endosome	4	0.0556406	1.25461	14.2598	IL1A, TGFB1, IL1B
GOTERM_CC_DIRECT	lysosome	4	0.056239	1.24996	14.1904	NOS2, NOS3
GOTERM_CC_DIRECT	dendritic spine	3	0.0565849	1.2473	3.84159	NOS2, MAPK14
GOTERM_CC_DIRECT	early endosome	4	0.0580529	1.23618	2.17676	MMP2, MMP9
GOTERM_CC_DIRECT	cytoplasmic vesicle	4	0.0617635	1.20927	104.558	MMP2, MMP9
GOTERM_CC_DIRECT	pseudopodium	2	0.063357	1.19821	2.29231	NOS3, KCNMA1, MAPK1, AKT1, ADRB1, RAF1
GOTERM_CC_DIRECT	focal adhesion	5	0.0634643	1.19747	14.0005	GSK3B, CAV1, PTEN, HIF1A, TP53, EGFR
GOTERM_CC_DIRECT	dendrite cytoplasm	2	0.066958	1.1742	4.78873	IL10, IL4, IL6, IFNG, TNF
GOTERM_CC_DIRECT	membrane	14	0.0741203	1.13006	6.89063	GSK3B, HSP90AA1, MAPK8, ERBB2, KDR, MAPK1, AKT1, RAF1, MAPK14, EGFR, PIK3CG
GOTERM_CC_DIRECT	cortical cytoskeleton	2	0.0812264	1.0903	12.8968	TGFB1, MMP1, MMP2, MMP3, MMP9
GOTERM_CC_DIRECT	postsynapse	2	0.0812264	1.0903	12.8968	IL1B, CCL2, TNF
GOTERM_CC_DIRECT	receptor complex	3	0.0856933	1.06705	3.79405	JUN, CASP3, MAPK14

## Sheet: MF
Category	Term	Count	PValue	A	Fold Enrichment	Genes
GOTERM_MF_DIRECT	enzyme binding	17	3.47375e-13	12.4592	13.6446	MAPK8, BCL2, AKT1
GOTERM_MF_DIRECT	identical protein binding	19	9.59797e-10	9.01782	96.7347	NOS2, NOS3
GOTERM_MF_DIRECT	cytokine activity	11	2.71459e-09	8.5663	96.7347	PLAU, NOS3
GOTERM_MF_DIRECT	protein binding	60	1.43454e-08	7.84329	4.55948	JUN, MAPK8, MAPK1, RAF1, EGFR
GOTERM_MF_DIRECT	nitric-oxide synthase regulator activity	4	3.76751e-06	5.42395	95.1042	ESR1, ESR2
GOTERM_MF_DIRECT	protease binding	7	3.79884e-06	5.42035	95.1042	MAPK14, PPARA
GOTERM_MF_DIRECT	protein phosphatase binding	6	6.18508e-06	5.20866	13.3872	IL6, ERBB2, MAPK1
GOTERM_MF_DIRECT	protein homodimerization activity	14	8.0702e-06	5.09312	94.6028	CD40LG, TNF
GOTERM_MF_DIRECT	serine-type endopeptidase activity	9	1.02166e-05	4.99069	94.6028	CAV1, MAPK1
GOTERM_MF_DIRECT	protein heterodimerization activity	11	2.06221e-05	4.68567	94.6028	CXCL8, CAV1
GOTERM_MF_DIRECT	kinase activity	8	6.1799e-05	4.20902	94.6028	PPARG, PPARA
GOTERM_MF_DIRECT	transcription factor binding	8	0.000171744	3.76512	94.6028	MAOB, SLC6A3
GOTERM_MF_DIRECT	protein phosphatase 2A binding	4	0.000185969	3.73056	94.6028	IL10, IL4
GOTERM_MF_DIRECT	drug binding	5	0.000277731	3.55638	94.6028	VCAM1, ICAM1
GOTERM_MF_DIRECT	RNA polymerase II transcription factor activity, ligand-activated sequence-specific DNA binding	4	0.000441987	3.35459	6.75463	HSP90AA1, ERBB2, BCL2, SOD1
GOTERM_MF_DIRECT	growth factor activity	6	0.000560081	3.25175	94.1925	ESR1, ESR2
GOTERM_MF_DIRECT	receptor binding	8	0.000637629	3.19543	6.70942	TGFB1, CXCL8, IFNG, TP53
GOTERM_MF_DIRECT	protein kinase activity	8	0.000704267	3.15226	13.2089	MMP1, MMP3, MMP9
GOTERM_MF_DIRECT	receptor signaling protein tyrosine kinase activity	3	0.000746543	3.12695	4.65565	IL10, IL1B, ADRB1, ESR2, IL2
GOTERM_MF_DIRECT	core promoter sequence-specific DNA binding	4	0.000748251	3.12595	6.33528	HSP90AA1, NOS3, AKT1, PIK3CG
GOTERM_MF_DIRECT	integrin binding	5	0.000945551	3.02432	6.33528	IL4, TGFB1, IFNG, IL2
GOTERM_MF_DIRECT	sequence-specific DNA binding	9	0.00132325	2.87836	2.55855	GSK3B, MAPK8, ERBB2, KDR, MAPK1, AKT1, RAF1, MAPK14, EGFR
GOTERM_MF_DIRECT	MAP kinase activity	3	0.00149357	2.82578	3.13333	MAPK8, KDR, MAPK1, AKT1, RAF1, EGFR, PIK3CG
GOTERM_MF_DIRECT	steroid hormone receptor activity	4	0.00161725	2.79122	87.1315	VCAM1, ICAM1
GOTERM_MF_DIRECT	glycoprotein binding	4	0.00248151	2.60528	87.1315	NOS2, NOS3
GOTERM_MF_DIRECT	heme binding	5	0.00251551	2.59937	87.1315	NOS2, NOS3
GOTERM_MF_DIRECT	protein serine/threonine kinase activity	7	0.00463885	2.33359	12.7372	IL1A, TP53, SOD1
GOTERM_MF_DIRECT	tumor necrosis factor receptor binding	3	0.00640159	2.19371	6.52433	IL10, IFNG, NOS2, MPO
GOTERM_MF_DIRECT	ubiquitin protein ligase binding	6	0.00675067	2.17065	12.67	IL6, TGFB1, BCL2
GOTERM_MF_DIRECT	RNA polymerase II transcription factor activity, estrogen-activated sequence-specific DNA binding	2	0.0082764	2.08216	12.67	TGFB1, CAV1, KDR
GOTERM_MF_DIRECT	protein complex binding	5	0.0105491	1.97678	3.6485	JUN, PPARG, MPO, ESR1, TP53, EGFR
GOTERM_MF_DIRECT	transmembrane receptor protein tyrosine kinase activity	3	0.0108219	1.9657	12.4477	PPARG, PPARA, ESR1
GOTERM_MF_DIRECT	metalloendopeptidase activity	4	0.0115503	1.93741	10.7778	VCAM1, IFNG, ICAM1
GOTERM_MF_DIRECT	transcription regulatory region DNA binding	5	0.0118125	1.92766	10.7778	IL6, TGFB1, IFNG
GOTERM_MF_DIRECT	transmembrane signaling receptor activity	5	0.0120006	1.9208	10.7778	IL6, TGFB1, IFNG
GOTERM_MF_DIRECT	Ras guanyl-nucleotide exchange factor activity	4	0.0121091	1.91689	6.32261	MAPK8, CXCL8, MAPK1, MAPK14
GOTERM_MF_DIRECT	nitric-oxide synthase activity	2	0.0123892	1.90696	1.42203	ACHE, GSK3B, PTEN, PTGS2, MPO, HIF1A, EGFR, MAPK8, CASP3, ERBB2, KDR, AKT1, MAPK1, HMOX1, JUN, HSP90AA1, TGFB1, NOS2, NOS3, MMP2, MAPK14, ESR1, ESR2, SOD1, BCL2, PPARG, RAF1, PPARA, TP53, NFE2L2
GOTERM_MF_DIRECT	tetrahydrobiopterin binding	2	0.0164853	1.7829	80.7364	PLAT, F2
GOTERM_MF_DIRECT	estrogen response element binding	2	0.0164853	1.7829	80.7364	PLAT, F2
GOTERM_MF_DIRECT	protein tyrosine kinase activity	4	0.0178351	1.74873	79.2535	VCAM1, MAOB
GOTERM_MF_DIRECT	protein kinase binding	6	0.0198369	1.70253	78.8357	CASP8, CASP3
GOTERM_MF_DIRECT	estrogen receptor activity	2	0.0205645	1.68688	78.8357	PPARG, PPARA
GOTERM_MF_DIRECT	NFAT protein binding	2	0.0205645	1.68688	78.8357	TGFB1, IL2
GOTERM_MF_DIRECT	endopeptidase activity	3	0.0211125	1.67546	78.8357	MAPK14, PTGS2
GOTERM_MF_DIRECT	copper ion binding	3	0.0226007	1.64588	78.8357	DRD2, SLC6A3
GOTERM_MF_DIRECT	chromatin binding	6	0.0230345	1.63762	78.8357	TGFB1, PPARG
GOTERM_MF_DIRECT	primary amine oxidase activity	2	0.0246272	1.60859	78.8357	HMOX1, HIF1A
GOTERM_MF_DIRECT	cysteine-type endopeptidase activity	3	0.0265039	1.57669	78.8357	TGFB1, ESR1
GOTERM_MF_DIRECT	phosphatidylinositol-4,5-bisphosphate 3-kinase activity	3	0.0273151	1.5636	78.8357	PPARG, PPARA
GOTERM_MF_DIRECT	monoamine transmembrane transporter activity	2	0.0286731	1.54252	78.8357	IL6, TNF
GOTERM_MF_DIRECT	arginine binding	2	0.0286731	1.54252	78.8357	IL10, TNF
GOTERM_MF_DIRECT	flavin adenine dinucleotide binding	3	0.0289674	1.53809	1.63529	APP, VCAM1, MAOB, CHRNA7, CAV1, ADRB1, HTR2A, SELE, F3, TNF, SLC6A3, EGFR, SLC6A4, ICAM1, THBD, CD40LG, KCNMA1, ERBB2, KDR, DRD2
GOTERM_MF_DIRECT	dopamine binding	2	0.0407121	1.39028	6.01852	IL4, CD40LG, IFNG, IL2
GOTERM_MF_DIRECT	peptidase activator activity	2	0.0407121	1.39028	6.01852	JUN, MAPK8, RAF1, PIK3CG
GOTERM_MF_DIRECT	ATP binding	12	0.0429749	1.36679	6.22387	PPARG, PPARA, ESR1, ESR2
GOTERM_MF_DIRECT	metallopeptidase activity	3	0.044517	1.35147	74.6841	ERBB2, EGFR
GOTERM_MF_DIRECT	chaperone binding	3	0.044517	1.35147	6.18319	HSP90AA1, ERBB2, KDR, EGFR
GOTERM_MF_DIRECT	zinc ion binding	10	0.0515721	1.28758	74.6841	ERBB2, EGFR
GOTERM_MF_DIRECT	cysteine-type endopeptidase activity involved in apoptotic process	2	0.052604	1.27898	73.336	CASP8, CASP3
GOTERM_MF_DIRECT	interleukin-1 receptor binding	2	0.052604	1.27898	11.6931	CASP8, CASP3, CTSD
GOTERM_MF_DIRECT	peptidase activity	3	0.0537447	1.26966	11.6315	TGFB1, PTEN, IL2
GOTERM_MF_DIRECT	nitric-oxide synthase binding	2	0.0565355	1.24768	11.6315	ACHE, PTEN, DRD2
GOTERM_MF_DIRECT	FMN binding	2	0.060451	1.2186	11.6315	CAV1, DRD2, TP53
GOTERM_MF_DIRECT	protein N-terminus binding	3	0.0613474	1.2122	6.10978	NOS3, CAV1, ADRB1, F3
GOTERM_MF_DIRECT	transcriptional activator activity, RNA polymerase II transcription factor binding	2	0.0643505	1.19145	11.5045	ERBB2, EGFR, PIK3CG
GOTERM_MF_DIRECT	death receptor binding	2	0.0643505	1.19145	1.42543	APP, GSK3B, PTEN, PLAT, PTGS2, HIF1A, SLC6A3, EGFR, PIK3CG, CASP8, CASP3, ERBB2, AKT1, MAPK1, IL10, HSP90AA1, TGFB1, NOS2, NOS3, AHSA1, MAPK14, ESR1, SOD1, IL6, IFNG, BCL2, RAF1, TP53, NFE2L2
GOTERM_MF_DIRECT	histone deacetylase binding	3	0.0669896	1.17399	70.6444	CXCL8, F2
GOTERM_MF_DIRECT	transcriptional activator activity, RNA polymerase II core promoter proximal region sequence-specific binding	4	0.0747243	1.12654	70.6444	NOS2, NOS3
GOTERM_MF_DIRECT	peroxidase activity	2	0.0874145	1.05842	67.9316	SLC6A3, SLC6A4
GOTERM_MF_DIRECT	MAP kinase kinase kinase activity	2	0.0874145	1.05842	11.2622	PTGS2, SELE, ESR1
