# Supplementary material for: Molecular mechanism of Epimedium in the treatment of vascular dementia based on network pharmacology and molecular docking
Source: Front Aging Neurosci. 2022 Aug 16;14:940166. doi: 10.3389/fnagi.2022.940166 (PMC9424771; doi:10.3389/fnagi.2022.940166)
Supplement: Supplementary file 4 [file Table_4.XLSX]

## Sheet: Epimedium-compounds
Mol ID	Molecule Name	OB(%)	DL	HL
MOL000622	Magnograndiolide	63.7089	0.18833	3.1738
MOL004367	olivil	62.2286	0.40642	2.27045
MOL004388	6-hydroxy-11,12-dimethoxy-2,2-dimethyl-1,8-dioxo-2,3,4,8-tetrahydro-1H-isochromeno[3,4-h]isoquinolin-2-ium	60.6415	0.65693	1.22156
MOL004382	Yinyanghuo A	56.9574	0.76747	14.4418
MOL004396	1,2-bis(4-hydroxy-3-methoxyphenyl)propan-1,3-diol	52.3142	0.22066	2.18039
MOL004386	Yinyanghuo E	51.6321	0.5474	15.4731
MOL004391	8-(3-methylbut-2-enyl)-2-phenyl-chromone	48.5445	0.25066	18.7271
MOL000098	quercetin	46.4333	0.27525	14.4005
MOL004384	Yinyanghuo C	45.672	0.50155	15.7396
MOL004373	Anhydroicaritin	45.4119	0.43786	15.0118
MOL001645	Linoleyl acetate	42.1008	0.19845	7.47852
MOL000422	kaempferol	41.8822	0.24066	14.7434
MOL004425	Icariin	41.5834	0.61051	19.9268
MOL004394	Anhydroicaritin-3-O-alpha-L-rhamnoside	41.5834	0.60981	16.2268
MOL004380	C-Homoerythrinan, 1,6-didehydro-3,15,16-trimethoxy-, (3.beta.)-	39.1399	0.49461	6.58288
MOL003542	8-Isopentenyl-kaempferol	38.0443	0.3948	15.3731
MOL001510	24-epicampesterol	37.5768	0.71413	4.49685
MOL001771	poriferast-5-en-3beta-ol	36.9139	0.75034	5.06667
MOL000359	sitosterol	36.9139	0.7512	5.37109
MOL000006	luteolin	36.1626	0.24552	15.9445
MOL003044	Chryseriol	35.8509	0.27415	16.312
MOL001792	DFV	32.7627	0.18316	17.8857
MOL004427	Icariside A7	31.9051	0.85568	2.8422

## Sheet: Epi-compounds-targets TCMSP
Mol ID	Molecule Name	Target Name	Gene name		Gene names after the screening of the duplicates
MOL001510	24-epicampesterol	Progesterone receptor	PGR		PGR
MOL001510	24-epicampesterol	Nuclear receptor coactivator 2	NCOA2		NCOA2
MOL001645	Linoleyl acetate	Prostaglandin G/H synthase 1	PTGS1		PTGS1
MOL001645	Linoleyl acetate	Prostaglandin G/H synthase 2	PTGS2		PTGS2
MOL001645	Linoleyl acetate	Nuclear receptor coactivator 2	NCOA2		RXRA
MOL001645	Linoleyl acetate	Retinoic acid receptor RXR-alpha	RXRA		ESR1
MOL001771	poriferast-5-en-3beta-ol	Progesterone receptor	PGR		ADRB2
MOL001771	poriferast-5-en-3beta-ol	Nuclear receptor coactivator 2	NCOA2		HSP90AA1
MOL001792	DFV	Prostaglandin G/H synthase 1	PTGS1		PIK3CG
MOL001792	DFV	Estrogen receptor	ESR1		PRKACA
MOL001792	DFV	Prostaglandin G/H synthase 2	PTGS2		DPEP1
MOL001792	DFV	Retinoic acid receptor RXR-alpha	RXRA		MAOB
MOL001792	DFV	Beta-2 adrenergic receptor	ADRB2		SLC6A4
MOL001792	DFV	Heat shock protein HSP 90-alpha	HSP90AA1		PKIA
MOL001792	DFV	Phosphatidylinositol-4,5-bisphosphate 3-kinase catalytic subunit gamma isoform	PIK3CG		NOS2
MOL001792	DFV	cAMP-dependent protein kinase catalytic subunit alpha	PRKACA		AR
MOL001792	DFV	Beta-lactamase	DPEP1		PPARG
MOL001792	DFV	Amine oxidase [flavin-containing] B	MAOB		DPP4
MOL001792	DFV	Sodium-dependent serotonin transporter	SLC6A4		MAPK14
MOL001792	DFV	cAMP-dependent protein kinase inhibitor alpha	PKIA		GSK3B
MOL003044	Chryseriol	Nitric oxide synthase, inducible	NOS2		CKD2
MOL003044	Chryseriol	Prostaglandin G/H synthase 1	PTGS1		CHEK1
MOL003044	Chryseriol	Estrogen receptor	ESR1		PRSS1
MOL003044	Chryseriol	Androgen receptor	AR		NCOA1
MOL003044	Chryseriol	Peroxisome proliferator-activated receptor gamma	PPARG		CALM
MOL003044	Chryseriol	Prostaglandin G/H synthase 2	PTGS2		F2
MOL003044	Chryseriol	Dipeptidyl peptidase 4	DPP4		F10
MOL003044	Chryseriol	Mitogen-activated protein kinase 14	MAPK14		TOP2A
MOL003044	Chryseriol	Glycogen synthase kinase-3 beta	GSK3B		PIM1
MOL003044	Chryseriol	Heat shock protein HSP 90-alpha	HSP90AA1		SCN5A
MOL003044	Chryseriol	Cell division protein kinase 2	CKD2		F7
MOL003044	Chryseriol	Phosphatidylinositol-4,5-bisphosphate 3-kinase catalytic subunit gamma isoform	PIK3CG		KDR
MOL003044	Chryseriol	Serine/threonine-protein kinase Chk1	CHEK1		CCNA2
MOL003044	Chryseriol	cAMP-dependent protein kinase catalytic subunit alpha	PRKACA		KCNMA1
MOL003044	Chryseriol	Trypsin-1	PRSS1		Gabra2
MOL003044	Chryseriol	Nuclear receptor coactivator 2	NCOA2		Gabra1
MOL003044	Chryseriol	Nuclear receptor coactivator 1	NCOA1		fhuA
MOL003044	Chryseriol	Calmodulin	CALM		PDE3A
MOL003542	8-Isopentenyl-kaempferol	Prothrombin	F2		KCNH2
MOL003542	8-Isopentenyl-kaempferol	Estrogen receptor	ESR1		PYGM
MOL003542	8-Isopentenyl-kaempferol	Androgen receptor	AR		NR3C2
MOL003542	8-Isopentenyl-kaempferol	Peroxisome proliferator-activated receptor gamma	PPARG		CHRM1
MOL003542	8-Isopentenyl-kaempferol	Coagulation factor X	F10		NOS3
MOL003542	8-Isopentenyl-kaempferol	Prostaglandin G/H synthase 2	PTGS2		ACHE
MOL003542	8-Isopentenyl-kaempferol	DNA topoisomerase 2-alpha	TOP2A		SLC6A2
MOL003542	8-Isopentenyl-kaempferol	Dipeptidyl peptidase 4	DPP4		CHRM2
MOL003542	8-Isopentenyl-kaempferol	Glycogen synthase kinase-3 beta	GSK3B		ADRA1B
MOL003542	8-Isopentenyl-kaempferol	Heat shock protein HSP 90-alpha	HSP90AA1		RELA
MOL003542	8-Isopentenyl-kaempferol	Cell division protein kinase 2	CKD2		IKBKB
MOL003542	8-Isopentenyl-kaempferol	Serine/threonine-protein kinase Chk1	CHEK1		AKT1
MOL003542	8-Isopentenyl-kaempferol	Trypsin-1	PRSS1		BCL2
MOL003542	8-Isopentenyl-kaempferol	Proto-oncogene serine/threonine-protein kinase Pim-1	PIM1		BAX
MOL003542	8-Isopentenyl-kaempferol	Calmodulin	CALM		TNF
MOL003542	8-Isopentenyl-kaempferol	Prostaglandin G/H synthase 1	PTGS1		JUN
MOL003542	8-Isopentenyl-kaempferol	Sodium channel protein type 5 subunit alpha	SCN5A		AHSA1
MOL003542	8-Isopentenyl-kaempferol	Coagulation factor VII	F7		CASP3
MOL003542	8-Isopentenyl-kaempferol	Vascular endothelial growth factor receptor 2	KDR		MAPK8
MOL003542	8-Isopentenyl-kaempferol	Retinoic acid receptor RXR-alpha	RXRA		XDH
MOL003542	8-Isopentenyl-kaempferol	Mitogen-activated protein kinase 14	MAPK14		MMP1
MOL003542	8-Isopentenyl-kaempferol	Cyclin-A2	CCNA2		STAT1
MOL003542	8-Isopentenyl-kaempferol	Calcium-activated potassium channel subunit alpha 1	KCNMA1		CDK1
MOL003542	8-Isopentenyl-kaempferol	Nuclear receptor coactivator 2	NCOA2		HMOX1
MOL003542	8-Isopentenyl-kaempferol	Gamma-aminobutyric-acid receptor subunit alpha-2	Gabra2		CYP3A4
MOL003542	8-Isopentenyl-kaempferol	Gamma-aminobutyric-acid receptor subunit alpha-1	Gabra1		CYP1A1
MOL003542	8-Isopentenyl-kaempferol	Ferrichrome-iron receptor	fhuA		ICAM1
MOL003542	8-Isopentenyl-kaempferol	cGMP-inhibited 3',5'-cyclic phosphodiesterase A	PDE3A		SELE
MOL003542	8-Isopentenyl-kaempferol	Potassium voltage-gated channel subfamily H member 2	KCNH2		VCAM1
MOL003542	8-Isopentenyl-kaempferol	Glycogen phosphorylase, muscle form	PYGM		NR1I2
MOL000359	sitosterol	Progesterone receptor	PGR		CYP1B1
MOL000359	sitosterol	Nuclear receptor coactivator 2	NCOA2		DRD1
MOL000359	sitosterol	Mineralocorticoid receptor	NR3C2		HAS2
MOL000422	kaempferol	Nitric oxide synthase, inducible	NOS2		AHR
MOL000422	kaempferol	Prostaglandin G/H synthase 1	PTGS1		PSMD3
MOL000422	kaempferol	Androgen receptor	AR		SLC2A4
MOL000422	kaempferol	Peroxisome proliferator-activated receptor gamma	PPARG		NR1I3
MOL000422	kaempferol	Prostaglandin G/H synthase 2	PTGS2		INSR
MOL000422	kaempferol	Heat shock protein HSP 90-alpha	HSP90AA1		DIO1
MOL000422	kaempferol	Phosphatidylinositol-4,5-bisphosphate 3-kinase catalytic subunit gamma isoform	PIK3CG		PPP3CA
MOL000422	kaempferol	cAMP-dependent protein kinase catalytic subunit alpha	PRKACA		PRXC1A
MOL000422	kaempferol	Nuclear receptor coactivator 2	NCOA2		GSTM1
MOL000422	kaempferol	Dipeptidyl peptidase 4	DPP4		GSTM2
MOL000422	kaempferol	Trypsin-1	PRSS1		AKR1C3
MOL000422	kaempferol	Progesterone receptor	PGR		SLPI
MOL000422	kaempferol	Prothrombin	F2		CHRM3
MOL000422	kaempferol	Muscarinic acetylcholine receptor M1	CHRM1		CHRM5
MOL000422	kaempferol	Nitric-oxide synthase, endothelial	NOS3		ESR2
MOL000422	kaempferol	Gamma-aminobutyric-acid receptor subunit alpha-2	Gabra2		CDK2
MOL000422	kaempferol	Acetylcholinesterase	ACHE		IGHG1
MOL000422	kaempferol	Sodium-dependent noradrenaline transporter	SLC6A2		ADRB1
MOL000422	kaempferol	Muscarinic acetylcholine receptor M2	CHRM2		ADRA2A
MOL000422	kaempferol	Alpha-1B adrenergic receptor	ADRA1B		HTR1A
MOL000422	kaempferol	Gamma-aminobutyric-acid receptor subunit alpha-1	Gabra1		HTR3A
MOL000422	kaempferol	DNA topoisomerase 2-alpha	TOP2A		CHRM4
MOL000422	kaempferol	Coagulation factor VII	F7		OPRD1
MOL000422	kaempferol	Calmodulin	CALM		HRH1
MOL000422	kaempferol	Transcription factor p65	RELA		HTR2A
MOL000422	kaempferol	Inhibitor of nuclear factor kappa-B kinase subunit beta	IKBKB		ADRA1A
MOL000422	kaempferol	RAC-alpha serine/threonine-protein kinase	AKT1		GABRA3
MOL000422	kaempferol	Apoptosis regulator Bcl-2	BCL2		HTR2C
MOL000422	kaempferol	Apoptosis regulator BAX	BAX		ADRA2B
MOL000422	kaempferol	Tumor necrosis factor	TNF		SLC6A3
MOL000422	kaempferol	Transcription factor AP-1	JUN		ADRA1D
MOL000422	kaempferol	Activator of 90 kDa heat shock protein ATPase homolog 1	AHSA1		CHRNA2
MOL000422	kaempferol	Caspase-3	CASP3		DRD2
MOL000422	kaempferol	Mitogen-activated protein kinase 8	MAPK8		OPRM1
MOL000422	kaempferol	Xanthine dehydrogenase/oxidase	XDH		HTR1B
MOL000422	kaempferol	Interstitial collagenase	MMP1		CHRNA7
MOL000422	kaempferol	Signal transducer and activator of transcription 1-alpha/beta	STAT1		GABRG3
MOL000422	kaempferol	Cell division control protein 2 homolog	CDK1		GABRE
MOL000422	kaempferol	Peroxisome proliferator-activated receptor gamma	PPARG		EGFR
MOL000422	kaempferol	Heme oxygenase 1	HMOX1		CCND1
MOL000422	kaempferol	Cytochrome P450 3A4	CYP3A4		BCL2L1
MOL000422	kaempferol	Cytochrome P450 1A1	CYP1A1		CDKN1A
MOL000422	kaempferol	Intercellular adhesion molecule 1	ICAM1		CASP9
MOL000422	kaempferol	E-selectin	SELE		MMP2
MOL000422	kaempferol	Vascular cell adhesion protein 1	VCAM1		MMP9
MOL000422	kaempferol	Nuclear receptor subfamily 1 group I member 2	NR1I2		MAPK1
MOL000422	kaempferol	Cytochrome P450 1B1	CYP1B1		IL10
MOL000422	kaempferol	Arachidonate 5-lipoxygenase	DRD1		RB1
MOL000422	kaempferol	Hyaluronan synthase 2	HAS2		CDK4
MOL000422	kaempferol	Aryl hydrocarbon receptor	AHR		IL6
MOL000422	kaempferol	26S proteasome non-ATPase regulatory subunit 3	PSMD3		TP53
MOL000422	kaempferol	Solute carrier family 2, facilitated glucose transporter member 4	SLC2A4		NFKBIA
MOL000422	kaempferol	Nuclear receptor subfamily 1 group I member 3	NR1I3		TOP1
MOL000422	kaempferol	Insulin receptor	INSR		MDM2
MOL000422	kaempferol	Type I iodothyronine deiodinase	DIO1		APP
MOL000422	kaempferol	Serine/threonine-protein phosphatase 2B catalytic subunit alpha isoform	PPP3CA		PCNA
MOL000422	kaempferol	Peroxidase C1A	PRXC1A		ERBB2
MOL000422	kaempferol	Glutathione S-transferase Mu 1	GSTM1		CASP7
MOL000422	kaempferol	Glutathione S-transferase Mu 2	GSTM2		MCL1
MOL000422	kaempferol	Aldo-keto reductase family 1 member C3	AKR1C3		BIRC5
MOL000422	kaempferol	Antileukoproteinase	SLPI		IL2
MOL004367	olivil	Prostaglandin G/H synthase 2	PTGS2		CCNB1
MOL004367	olivil	Heat shock protein HSP 90-alpha	HSP90AA1		TYR
MOL004367	olivil	Nuclear receptor coactivator 2	NCOA2		IFNG
MOL004367	olivil	Calmodulin	CALM		IL4
MOL004373	Anhydroicaritin	Nitric oxide synthase, inducible	NOS2		XIAP
MOL004373	Anhydroicaritin	Prostaglandin G/H synthase 1	PTGS1		CD40LG
MOL004373	Anhydroicaritin	Muscarinic acetylcholine receptor M3	CHRM3		PTGES
MOL004373	Anhydroicaritin	Prothrombin	F2		NUF2
MOL004373	Anhydroicaritin	Potassium voltage-gated channel subfamily H member 2	KCNH2		ADCY2
MOL004373	Anhydroicaritin	Muscarinic acetylcholine receptor M1	CHRM1		MET
MOL004373	Anhydroicaritin	Estrogen receptor	ESR1		GRIA2
MOL004373	Anhydroicaritin	Androgen receptor	AR		GABRA6
MOL004373	Anhydroicaritin	Sodium channel protein type 5 subunit alpha	SCN5A		AKR1B1
MOL004373	Anhydroicaritin	Peroxisome proliferator-activated receptor gamma	PPARG		MMP3
MOL004373	Anhydroicaritin	Coagulation factor X	F10		FOS
MOL004373	Anhydroicaritin	Muscarinic acetylcholine receptor M5	CHRM5		EIF6
MOL004373	Anhydroicaritin	Prostaglandin G/H synthase 2	PTGS2		PLAU
MOL004373	Anhydroicaritin	Nitric-oxide synthase, endothelial	NOS3		CDKN2A
MOL004373	Anhydroicaritin	Retinoic acid receptor RXR-alpha	RXRA		ELK1
MOL004373	Anhydroicaritin	Acetylcholinesterase	ACHE		ODC1
MOL004373	Anhydroicaritin	Alpha-1B adrenergic receptor	ADRA1B		CASP8
MOL004373	Anhydroicaritin	Beta-2 adrenergic receptor	ADRB2		RAF1
MOL004373	Anhydroicaritin	Estrogen receptor beta	ESR2		SOD1
MOL004373	Anhydroicaritin	Dipeptidyl peptidase 4	DPP4		PRKCA
MOL004373	Anhydroicaritin	Mitogen-activated protein kinase 14	MAPK14		HIF1A
MOL004373	Anhydroicaritin	Glycogen synthase kinase-3 beta	GSK3B		RUNX1T1
MOL004373	Anhydroicaritin	Heat shock protein HSP 90-alpha	HSP90AA1		HERC5
MOL004373	Anhydroicaritin	Cell division protein kinase 2	CDK2		HSPA5
MOL004373	Anhydroicaritin	Serine/threonine-protein kinase Chk1	CHEK1		ACACA
MOL004373	Anhydroicaritin	Trypsin-1	PRSS1		CAV1
MOL004373	Anhydroicaritin	Proto-oncogene serine/threonine-protein kinase Pim-1	PIM1		MYC
MOL004373	Anhydroicaritin	Nuclear receptor coactivator 2	NCOA2		F3
MOL004373	Anhydroicaritin	Calmodulin	CALM		GJA1
MOL004373	Anhydroicaritin	Coagulation factor VII	F7		IL1B
MOL004373	Anhydroicaritin	Vascular endothelial growth factor receptor 2	KDR		CCL2
MOL004373	Anhydroicaritin	DNA topoisomerase 2-alpha	TOP2A		PTGER3
MOL004373	Anhydroicaritin	Cyclin-A2	CCNA2		CXCL8
MOL004373	Anhydroicaritin	Nuclear receptor coactivator 1	NCOA1		PRKCB
MOL004373	Anhydroicaritin	Calcium-activated potassium channel subunit alpha 1	KCNMA1		DUOX2
MOL004373	Anhydroicaritin	Ig gamma-1 chain C region	IGHG1		HSPB1
MOL004380	C-Homoerythrinan, 1,6-didehydro-3,15,16-trimethoxy-, (3.beta.)-	Prostaglandin G/H synthase 1	PTGS1		TGFB1
MOL004380	C-Homoerythrinan, 1,6-didehydro-3,15,16-trimethoxy-, (3.beta.)-	D(1A) dopamine receptor	DRD1		MGAM
MOL004380	C-Homoerythrinan, 1,6-didehydro-3,15,16-trimethoxy-, (3.beta.)-	Muscarinic acetylcholine receptor M3	CHRM3		PLAT
MOL004380	C-Homoerythrinan, 1,6-didehydro-3,15,16-trimethoxy-, (3.beta.)-	Potassium voltage-gated channel subfamily H member 2	KCNH2		THBD
MOL004380	C-Homoerythrinan, 1,6-didehydro-3,15,16-trimethoxy-, (3.beta.)-	Muscarinic acetylcholine receptor M1	CHRM1		SERPINE1
MOL004380	C-Homoerythrinan, 1,6-didehydro-3,15,16-trimethoxy-, (3.beta.)-	Androgen receptor	AR		ALOX5
MOL004380	C-Homoerythrinan, 1,6-didehydro-3,15,16-trimethoxy-, (3.beta.)-	D(1B) dopamine receptor	DRD1		PTEN
MOL004380	C-Homoerythrinan, 1,6-didehydro-3,15,16-trimethoxy-, (3.beta.)-	Beta-1 adrenergic receptor	ADRB1		IL1A
MOL004380	C-Homoerythrinan, 1,6-didehydro-3,15,16-trimethoxy-, (3.beta.)-	Sodium channel protein type 5 subunit alpha	SCN5A		MPO
MOL004380	C-Homoerythrinan, 1,6-didehydro-3,15,16-trimethoxy-, (3.beta.)-	Muscarinic acetylcholine receptor M5	CHRM5		NCF1
MOL004380	C-Homoerythrinan, 1,6-didehydro-3,15,16-trimethoxy-, (3.beta.)-	Prostaglandin G/H synthase 2	PTGS2		ABCG2
MOL004380	C-Homoerythrinan, 1,6-didehydro-3,15,16-trimethoxy-, (3.beta.)-	Alpha-2A adrenergic receptor	ADRA2A		NFE2L2
MOL004380	C-Homoerythrinan, 1,6-didehydro-3,15,16-trimethoxy-, (3.beta.)-	5-hydroxytryptamine 1A receptor	HTR1A		NQO1
MOL004380	C-Homoerythrinan, 1,6-didehydro-3,15,16-trimethoxy-, (3.beta.)-	5-hydroxytryptamine 3 receptor	HTR3A		PARP1
MOL004380	C-Homoerythrinan, 1,6-didehydro-3,15,16-trimethoxy-, (3.beta.)-	Muscarinic acetylcholine receptor M4	CHRM4		COL3A1
MOL004380	C-Homoerythrinan, 1,6-didehydro-3,15,16-trimethoxy-, (3.beta.)-	Delta-type opioid receptor	OPRD1		gyrB
MOL004380	C-Homoerythrinan, 1,6-didehydro-3,15,16-trimethoxy-, (3.beta.)-	cGMP-inhibited 3',5'-cyclic phosphodiesterase A	PDE3A		CXCL11
MOL004380	C-Homoerythrinan, 1,6-didehydro-3,15,16-trimethoxy-, (3.beta.)-	Histamine H1 receptor	HRH1		CXCL2
MOL004380	C-Homoerythrinan, 1,6-didehydro-3,15,16-trimethoxy-, (3.beta.)-	5-hydroxytryptamine 2A receptor	HTR2A		DCAF5
MOL004380	C-Homoerythrinan, 1,6-didehydro-3,15,16-trimethoxy-, (3.beta.)-	Sodium-dependent noradrenaline transporter	SLC6A2		CHEK2
MOL004380	C-Homoerythrinan, 1,6-didehydro-3,15,16-trimethoxy-, (3.beta.)-	Alpha-1A adrenergic receptor	ADRA1A		CLDN4
MOL004380	C-Homoerythrinan, 1,6-didehydro-3,15,16-trimethoxy-, (3.beta.)-	Gamma-aminobutyric-acid receptor subunit alpha-3	GABRA3		PPARA
MOL004380	C-Homoerythrinan, 1,6-didehydro-3,15,16-trimethoxy-, (3.beta.)-	5-hydroxytryptamine 2C receptor	HTR2C		PPARD
MOL004380	C-Homoerythrinan, 1,6-didehydro-3,15,16-trimethoxy-, (3.beta.)-	Muscarinic acetylcholine receptor M2	CHRM2		HSF1
MOL004380	C-Homoerythrinan, 1,6-didehydro-3,15,16-trimethoxy-, (3.beta.)-	Alpha-2B adrenergic receptor	ADRA2B		CRP
MOL004380	C-Homoerythrinan, 1,6-didehydro-3,15,16-trimethoxy-, (3.beta.)-	Alpha-1B adrenergic receptor	ADRA1B		CXCL10
MOL004380	C-Homoerythrinan, 1,6-didehydro-3,15,16-trimethoxy-, (3.beta.)-	Sodium-dependent dopamine transporter	SLC6A3		CHUK
MOL004380	C-Homoerythrinan, 1,6-didehydro-3,15,16-trimethoxy-, (3.beta.)-	Beta-2 adrenergic receptor	ADRB2		SPP1
MOL004380	C-Homoerythrinan, 1,6-didehydro-3,15,16-trimethoxy-, (3.beta.)-	Alpha-1D adrenergic receptor	ADRA1D		RUNX2
MOL004380	C-Homoerythrinan, 1,6-didehydro-3,15,16-trimethoxy-, (3.beta.)-	Neuronal acetylcholine receptor subunit alpha-2	CHRNA2		RASSF1
MOL004380	C-Homoerythrinan, 1,6-didehydro-3,15,16-trimethoxy-, (3.beta.)-	Sodium-dependent serotonin transporter	SLC6A4		E2F1
MOL004380	C-Homoerythrinan, 1,6-didehydro-3,15,16-trimethoxy-, (3.beta.)-	D(2) dopamine receptor	DRD2		E2F2
MOL004380	C-Homoerythrinan, 1,6-didehydro-3,15,16-trimethoxy-, (3.beta.)-	Mu-type opioid receptor	OPRM1		ACP3
MOL004380	C-Homoerythrinan, 1,6-didehydro-3,15,16-trimethoxy-, (3.beta.)-	Gamma-aminobutyric-acid receptor subunit alpha-1	Gabra1		CTSD
MOL004380	C-Homoerythrinan, 1,6-didehydro-3,15,16-trimethoxy-, (3.beta.)-	5-hydroxytryptamine 1B receptor	HTR1B		IGFBP3
MOL004380	C-Homoerythrinan, 1,6-didehydro-3,15,16-trimethoxy-, (3.beta.)-	Neuronal acetylcholine receptor subunit alpha-7	CHRNA7		IGF2
MOL004380	C-Homoerythrinan, 1,6-didehydro-3,15,16-trimethoxy-, (3.beta.)-	Gamma-aminobutyric acid receptor subunit gamma-3	GABRG3		IRF1
MOL004380	C-Homoerythrinan, 1,6-didehydro-3,15,16-trimethoxy-, (3.beta.)-	Gamma-aminobutyric acid receptor subunit epsilon	GABRE		ERBB3
MOL004382	Yinyanghuo A	Estrogen receptor	ESR1		PON1
MOL004382	Yinyanghuo A	Androgen receptor	AR		PCOLCE
MOL004382	Yinyanghuo A	Coagulation factor X	F10		NPEPPS
MOL004382	Yinyanghuo A	Prostaglandin G/H synthase 2	PTGS2		HK2
MOL004382	Yinyanghuo A	DNA topoisomerase 2-alpha	TOP2A		NKX3-1
MOL004382	Yinyanghuo A	Trypsin-1	PRSS1		RASA1
MOL004382	Yinyanghuo A	Proto-oncogene serine/threonine-protein kinase Pim-1	PIM1
MOL004382	Yinyanghuo A	Nuclear receptor coactivator 2	NCOA2
MOL004382	Yinyanghuo A	Calmodulin	CALM
MOL004384	Yinyanghuo C	Nitric oxide synthase, inducible	NOS2
MOL004384	Yinyanghuo C	Androgen receptor	AR
MOL004384	Yinyanghuo C	Coagulation factor X	F10
MOL004384	Yinyanghuo C	Prostaglandin G/H synthase 2	PTGS2
MOL004384	Yinyanghuo C	Acetylcholinesterase	ACHE
MOL004384	Yinyanghuo C	Estrogen receptor beta	ESR2
MOL004384	Yinyanghuo C	Dipeptidyl peptidase 4	DPP4
MOL004384	Yinyanghuo C	Cell division protein kinase 2	CDK2
MOL004384	Yinyanghuo C	Trypsin-1	PRSS1
MOL004384	Yinyanghuo C	Nuclear receptor coactivator 2	NCOA2
MOL004384	Yinyanghuo C	Calmodulin	CALM
MOL004386	Yinyanghuo E	Nitric oxide synthase, inducible	NOS2
MOL004386	Yinyanghuo E	Androgen receptor	AR
MOL004386	Yinyanghuo E	Coagulation factor X	F10
MOL004386	Yinyanghuo E	Prostaglandin G/H synthase 2	PTGS2
MOL004386	Yinyanghuo E	Acetylcholinesterase	ACHE
MOL004386	Yinyanghuo E	DNA topoisomerase 2-alpha	TOP2A
MOL004386	Yinyanghuo E	Dipeptidyl peptidase 4	DPP4
MOL004386	Yinyanghuo E	cAMP-dependent protein kinase catalytic subunit alpha	PRKACA
MOL004386	Yinyanghuo E	Trypsin-1	PRSS1
MOL004386	Yinyanghuo E	Nuclear receptor coactivator 2	NCOA2
MOL004386	Yinyanghuo E	Calmodulin	CALM
MOL004388	6-hydroxy-11,12-dimethoxy-2,2-dimethyl-1,8-dioxo-2,3,4,8-tetrahydro-1H-isochromeno[3,4-h]isoquinolin-2-ium	Prostaglandin G/H synthase 1	PTGS1
MOL004388	6-hydroxy-11,12-dimethoxy-2,2-dimethyl-1,8-dioxo-2,3,4,8-tetrahydro-1H-isochromeno[3,4-h]isoquinolin-2-ium	Coagulation factor X	F10
MOL004388	6-hydroxy-11,12-dimethoxy-2,2-dimethyl-1,8-dioxo-2,3,4,8-tetrahydro-1H-isochromeno[3,4-h]isoquinolin-2-ium	Prostaglandin G/H synthase 2	PTGS2
MOL004388	6-hydroxy-11,12-dimethoxy-2,2-dimethyl-1,8-dioxo-2,3,4,8-tetrahydro-1H-isochromeno[3,4-h]isoquinolin-2-ium	DNA topoisomerase 2-alpha	TOP2A
MOL004388	6-hydroxy-11,12-dimethoxy-2,2-dimethyl-1,8-dioxo-2,3,4,8-tetrahydro-1H-isochromeno[3,4-h]isoquinolin-2-ium	Heat shock protein HSP 90-alpha	HSP90AA1
MOL004388	6-hydroxy-11,12-dimethoxy-2,2-dimethyl-1,8-dioxo-2,3,4,8-tetrahydro-1H-isochromeno[3,4-h]isoquinolin-2-ium	Calcium-activated potassium channel subunit alpha 1	KCNMA1
MOL004391	8-(3-methylbut-2-enyl)-2-phenyl-chromone	Nitric oxide synthase, inducible	NOS2
MOL004391	8-(3-methylbut-2-enyl)-2-phenyl-chromone	Prostaglandin G/H synthase 1	PTGS1
MOL004391	8-(3-methylbut-2-enyl)-2-phenyl-chromone	Muscarinic acetylcholine receptor M3	CHRM3
MOL004391	8-(3-methylbut-2-enyl)-2-phenyl-chromone	Prothrombin	F2
MOL004391	8-(3-methylbut-2-enyl)-2-phenyl-chromone	Muscarinic acetylcholine receptor M1	CHRM1
MOL004391	8-(3-methylbut-2-enyl)-2-phenyl-chromone	Estrogen receptor	ESR1
MOL004391	8-(3-methylbut-2-enyl)-2-phenyl-chromone	Androgen receptor	AR
MOL004391	8-(3-methylbut-2-enyl)-2-phenyl-chromone	Beta-1 adrenergic receptor	ADRB1
MOL004391	8-(3-methylbut-2-enyl)-2-phenyl-chromone	Sodium channel protein type 5 subunit alpha	SCN5A
MOL004391	8-(3-methylbut-2-enyl)-2-phenyl-chromone	Peroxisome proliferator-activated receptor gamma	PPARG
MOL004391	8-(3-methylbut-2-enyl)-2-phenyl-chromone	Prostaglandin G/H synthase 2	PTGS2
MOL004391	8-(3-methylbut-2-enyl)-2-phenyl-chromone	Nitric-oxide synthase, endothelial	NOS3
MOL004391	8-(3-methylbut-2-enyl)-2-phenyl-chromone	Retinoic acid receptor RXR-alpha	RXRA
MOL004391	8-(3-methylbut-2-enyl)-2-phenyl-chromone	Acetylcholinesterase	ACHE
MOL004391	8-(3-methylbut-2-enyl)-2-phenyl-chromone	cGMP-inhibited 3',5'-cyclic phosphodiesterase A	PDE3A
MOL004391	8-(3-methylbut-2-enyl)-2-phenyl-chromone	Alpha-1B adrenergic receptor	ADRA1B
MOL004391	8-(3-methylbut-2-enyl)-2-phenyl-chromone	Sodium-dependent dopamine transporter	SLC6A3
MOL004391	8-(3-methylbut-2-enyl)-2-phenyl-chromone	Beta-2 adrenergic receptor	ADRB2
MOL004391	8-(3-methylbut-2-enyl)-2-phenyl-chromone	Alpha-1D adrenergic receptor	ADRA1D
MOL004391	8-(3-methylbut-2-enyl)-2-phenyl-chromone	Sodium-dependent serotonin transporter	SLC6A4
MOL004391	8-(3-methylbut-2-enyl)-2-phenyl-chromone	Estrogen receptor beta	ESR2
MOL004391	8-(3-methylbut-2-enyl)-2-phenyl-chromone	Gamma-aminobutyric-acid receptor subunit alpha-1	Gabra1
MOL004391	8-(3-methylbut-2-enyl)-2-phenyl-chromone	Dipeptidyl peptidase 4	DPP4
MOL004391	8-(3-methylbut-2-enyl)-2-phenyl-chromone	Mitogen-activated protein kinase 14	MAPK14
MOL004391	8-(3-methylbut-2-enyl)-2-phenyl-chromone	Glycogen synthase kinase-3 beta	GSK3B
MOL004391	8-(3-methylbut-2-enyl)-2-phenyl-chromone	Heat shock protein HSP 90-alpha	HSP90AA1
MOL004391	8-(3-methylbut-2-enyl)-2-phenyl-chromone	Cell division protein kinase 2	CDK2
MOL004391	8-(3-methylbut-2-enyl)-2-phenyl-chromone	Serine/threonine-protein kinase Chk1	CHEK1
MOL004391	8-(3-methylbut-2-enyl)-2-phenyl-chromone	Proto-oncogene serine/threonine-protein kinase Pim-1	PIM1
MOL004391	8-(3-methylbut-2-enyl)-2-phenyl-chromone	Cyclin-A2	CCNA2
MOL004394	Anhydroicaritin-3-O-alpha-L-rhamnoside	DNA topoisomerase 2-alpha	TOP2A
MOL004396	1,2-bis(4-hydroxy-3-methoxyphenyl)propan-1,3-diol	Estrogen receptor	ESR1
MOL004396	1,2-bis(4-hydroxy-3-methoxyphenyl)propan-1,3-diol	Sodium channel protein type 5 subunit alpha	SCN5A
MOL004396	1,2-bis(4-hydroxy-3-methoxyphenyl)propan-1,3-diol	Prostaglandin G/H synthase 2	PTGS2
MOL004396	1,2-bis(4-hydroxy-3-methoxyphenyl)propan-1,3-diol	Alpha-1B adrenergic receptor	ADRA1B
MOL004396	1,2-bis(4-hydroxy-3-methoxyphenyl)propan-1,3-diol	Beta-2 adrenergic receptor	ADRB2
MOL004396	1,2-bis(4-hydroxy-3-methoxyphenyl)propan-1,3-diol	Heat shock protein HSP 90-alpha	HSP90AA1
MOL004396	1,2-bis(4-hydroxy-3-methoxyphenyl)propan-1,3-diol	Cell division protein kinase 2	CDK2
MOL004396	1,2-bis(4-hydroxy-3-methoxyphenyl)propan-1,3-diol	Proto-oncogene serine/threonine-protein kinase Pim-1	PIM1
MOL004396	1,2-bis(4-hydroxy-3-methoxyphenyl)propan-1,3-diol	Cyclin-A2	CCNA2
MOL004396	1,2-bis(4-hydroxy-3-methoxyphenyl)propan-1,3-diol	Nuclear receptor coactivator 2	NCOA2
MOL004396	1,2-bis(4-hydroxy-3-methoxyphenyl)propan-1,3-diol	Calmodulin	CALM
MOL004425	Icariin	DNA topoisomerase 2-alpha	TOP2A
MOL004427	Icariside A7	Prostaglandin G/H synthase 2	PTGS2
MOL004427	Icariside A7	DNA topoisomerase 2-alpha	TOP2A
MOL004427	Icariside A7	Nuclear receptor coactivator 2	NCOA2
MOL000006	luteolin	Prostaglandin G/H synthase 1	PTGS1
MOL000006	luteolin	Androgen receptor	AR
MOL000006	luteolin	Prostaglandin G/H synthase 2	PTGS2
MOL000006	luteolin	Heat shock protein HSP 90-alpha	HSP90AA1
MOL000006	luteolin	Trypsin-1	PRSS1
MOL000006	luteolin	Nuclear receptor coactivator 2	NCOA2
MOL000006	luteolin	cAMP-dependent protein kinase catalytic subunit alpha	PRKACA
MOL000006	luteolin	Dipeptidyl peptidase 4	DPP4
MOL000006	luteolin	Phosphatidylinositol-4,5-bisphosphate 3-kinase catalytic subunit gamma isoform	PIK3CG
MOL000006	luteolin	Transcription factor p65	RELA
MOL000006	luteolin	Epidermal growth factor receptor	EGFR
MOL000006	luteolin	RAC-alpha serine/threonine-protein kinase	AKT1
MOL000006	luteolin	G1/S-specific cyclin-D1	CCND1
MOL000006	luteolin	Bcl-2-like protein 1	BCL2L1
MOL000006	luteolin	Cyclin-dependent kinase inhibitor 1	CDKN1A
MOL000006	luteolin	Caspase-9	CASP9
MOL000006	luteolin	72 kDa type IV collagenase	MMP2
MOL000006	luteolin	Matrix metalloproteinase-9	MMP9
MOL000006	luteolin	Mitogen-activated protein kinase 1	MAPK1
MOL000006	luteolin	Interleukin-10	IL10
MOL000006	luteolin	Retinoblastoma-associated protein	RB1
MOL000006	luteolin	Cell division protein kinase 4	CDK4
MOL000006	luteolin	Tumor necrosis factor	TNF
MOL000006	luteolin	Transcription factor AP-1	JUN
MOL000006	luteolin	Interleukin-6	IL6
MOL000006	luteolin	Caspase-3	CASP3
MOL000006	luteolin	Cellular tumor antigen p53	TP53
MOL000006	luteolin	NF-kappa-B inhibitor alpha	NFKBIA
MOL000006	luteolin	Xanthine dehydrogenase/oxidase	XDH
MOL000006	luteolin	DNA topoisomerase 1	TOP1
MOL000006	luteolin	E3 ubiquitin-protein ligase Mdm2	MDM2
MOL000006	luteolin	Amyloid beta A4 protein	APP
MOL000006	luteolin	Interstitial collagenase	MMP1
MOL000006	luteolin	Proliferating cell nuclear antigen	PCNA
MOL000006	luteolin	Receptor tyrosine-protein kinase erbB-2	ERBB2
MOL000006	luteolin	Peroxisome proliferator-activated receptor gamma	PPARG
MOL000006	luteolin	Heme oxygenase 1	HMOX1
MOL000006	luteolin	Caspase-7	CASP7
MOL000006	luteolin	Intercellular adhesion molecule 1	ICAM1
MOL000006	luteolin	Induced myeloid leukemia cell differentiation protein Mcl-1	MCL1
MOL000006	luteolin	Baculoviral IAP repeat-containing protein 5	BIRC5
MOL000006	luteolin	Interleukin-2	IL2
MOL000006	luteolin	G2/mitotic-specific cyclin-B1	CCNB1
MOL000006	luteolin	Tyrosinase	TYR
MOL000006	luteolin	Interferon gamma	IFNG
MOL000006	luteolin	Interleukin-4	IL4
MOL000006	luteolin	DNA topoisomerase 2-alpha	TOP2A
MOL000006	luteolin	Baculoviral IAP repeat-containing protein 4	XIAP
MOL000006	luteolin	Solute carrier family 2, facilitated glucose transporter member 4	SLC2A4
MOL000006	luteolin	Insulin receptor	INSR
MOL000006	luteolin	CD40 ligand	CD40LG
MOL000006	luteolin	Prostaglandin E synthase	PTGES
MOL000006	luteolin	Kinetochore protein Nuf2	NUF2
MOL000006	luteolin	Adenylate cyclase type 2	ADCY2
MOL000006	luteolin	Hepatocyte growth factor receptor	MET
MOL000622	Magnograndiolide	Gamma-aminobutyric-acid receptor subunit alpha-2	Gabra2
MOL000622	Magnograndiolide	Gamma-aminobutyric-acid receptor subunit alpha-1	Gabra1
MOL000622	Magnograndiolide	Glutamate receptor 2	GRIA2
MOL000622	Magnograndiolide	Gamma-aminobutyric-acid receptor subunit alpha-6	GABRA6
MOL000098	quercetin	Prostaglandin G/H synthase 1	PTGS1
MOL000098	quercetin	Androgen receptor	AR
MOL000098	quercetin	Peroxisome proliferator-activated receptor gamma	PPARG
MOL000098	quercetin	Prostaglandin G/H synthase 2	PTGS2
MOL000098	quercetin	Heat shock protein HSP 90-alpha	HSP90AA1
MOL000098	quercetin	Phosphatidylinositol-4,5-bisphosphate 3-kinase catalytic subunit gamma isoform	PIK3CG
MOL000098	quercetin	Nuclear receptor coactivator 2	NCOA2
MOL000098	quercetin	Dipeptidyl peptidase 4	DPP4
MOL000098	quercetin	Aldose reductase	AKR1B1
MOL000098	quercetin	Trypsin-1	PRSS1
MOL000098	quercetin	DNA topoisomerase 2-alpha	TOP2A
MOL000098	quercetin	Prothrombin	F2
MOL000098	quercetin	Potassium voltage-gated channel subfamily H member 2	KCNH2
MOL000098	quercetin	Sodium channel protein type 5 subunit alpha	SCN5A
MOL000098	quercetin	Coagulation factor X	F10
MOL000098	quercetin	Beta-2 adrenergic receptor	ADRB2
MOL000098	quercetin	Stromelysin-1	MMP3
MOL000098	quercetin	cAMP-dependent protein kinase catalytic subunit alpha	PRKACA
MOL000098	quercetin	Coagulation factor VII	F7
MOL000098	quercetin	Nitric-oxide synthase, endothelial	NOS3
MOL000098	quercetin	Retinoic acid receptor RXR-alpha	RXRA
MOL000098	quercetin	Acetylcholinesterase	ACHE
MOL000098	quercetin	Gamma-aminobutyric-acid receptor subunit alpha-1	Gabra1
MOL000098	quercetin	Amine oxidase [flavin-containing] B	MAOB
MOL000098	quercetin	Transcription factor p65	RELA
MOL000098	quercetin	Epidermal growth factor receptor	EGFR
MOL000098	quercetin	RAC-alpha serine/threonine-protein kinase	AKT1
MOL000098	quercetin	G1/S-specific cyclin-D1	CCND1
MOL000098	quercetin	Apoptosis regulator Bcl-2	BCL2
MOL000098	quercetin	Bcl-2-like protein 1	BCL2L1
MOL000098	quercetin	Proto-oncogene c-Fos	FOS
MOL000098	quercetin	Cyclin-dependent kinase inhibitor 1	CDKN1A
MOL000098	quercetin	Eukaryotic translation initiation factor 6	EIF6
MOL000098	quercetin	Apoptosis regulator BAX	BAX
MOL000098	quercetin	Caspase-9	CASP9
MOL000098	quercetin	Urokinase-type plasminogen activator	PLAU
MOL000098	quercetin	72 kDa type IV collagenase	MMP2
MOL000098	quercetin	Matrix metalloproteinase-9	MMP9
MOL000098	quercetin	Mitogen-activated protein kinase 1	MAPK1
MOL000098	quercetin	Interleukin-10	IL10
MOL000098	quercetin	Retinoblastoma-associated protein	RB1
MOL000098	quercetin	Tumor necrosis factor	TNF
MOL000098	quercetin	Transcription factor AP-1	JUN
MOL000098	quercetin	Interleukin-6	IL6
MOL000098	quercetin	Cyclin-dependent kinase inhibitor 2A, isoforms 1/2/3	CDKN2A
MOL000098	quercetin	Activator of 90 kDa heat shock protein ATPase homolog 1	AHSA1
MOL000098	quercetin	Caspase-3	CASP3
MOL000098	quercetin	Cellular tumor antigen p53	TP53
MOL000098	quercetin	ETS domain-containing protein Elk-1	ELK1
MOL000098	quercetin	NF-kappa-B inhibitor alpha	NFKBIA
MOL000098	quercetin	Ornithine decarboxylase	ODC1
MOL000098	quercetin	Xanthine dehydrogenase/oxidase	XDH
MOL000098	quercetin	Caspase-8	CASP8
MOL000098	quercetin	DNA topoisomerase 1	TOP1
MOL000098	quercetin	RAF proto-oncogene serine/threonine-protein kinase	RAF1
MOL000098	quercetin	Superoxide dismutase [Cu-Zn]	SOD1
MOL000098	quercetin	Protein kinase C alpha type	PRKCA
MOL000098	quercetin	Interstitial collagenase	MMP1
MOL000098	quercetin	Hypoxia-inducible factor 1-alpha	HIF1A
MOL000098	quercetin	Signal transducer and activator of transcription 1-alpha/beta	STAT1
MOL000098	quercetin	Protein CBFA2T1	RUNX1T1
MOL000098	quercetin	Probable E3 ubiquitin-protein ligase HERC5	HERC5
MOL000098	quercetin	Cell division control protein 2 homolog	CDK1
MOL000098	quercetin	78 kDa glucose-regulated protein	HSPA5
MOL000098	quercetin	Receptor tyrosine-protein kinase erbB-2	ERBB2
MOL000098	quercetin	Peroxisome proliferator-activated receptor gamma	PPARG
MOL000098	quercetin	Acetyl-CoA carboxylase 1	ACACA
MOL000098	quercetin	Heme oxygenase 1	HMOX1
MOL000098	quercetin	Cytochrome P450 3A4	CYP3A4
MOL000098	quercetin	Caveolin-1	CAV1
MOL000098	quercetin	Myc proto-oncogene protein	MYC
MOL000098	quercetin	Tissue factor	F3
MOL000098	quercetin	Gap junction alpha-1 protein	GJA1
MOL000098	quercetin	Cytochrome P450 1A1	CYP1A1
MOL000098	quercetin	Intercellular adhesion molecule 1	ICAM1
MOL000098	quercetin	Interleukin-1 beta	IL1B
MOL000098	quercetin	Small inducible cytokine A2	CCL2
MOL000098	quercetin	E-selectin	SELE
MOL000098	quercetin	Vascular cell adhesion protein 1	VCAM1
MOL000098	quercetin	Prostaglandin E2 receptor, EP3 subtype	PTGER3
MOL000098	quercetin	Interleukin-8	CXCL8
MOL000098	quercetin	Protein kinase C beta type	PRKCB
MOL000098	quercetin	Baculoviral IAP repeat-containing protein 5	BIRC5
MOL000098	quercetin	Dual oxidase 2	DUOX2
MOL000098	quercetin	Nitric oxide synthase, endothelial	NOS3
MOL000098	quercetin	Heat shock protein beta-1	HSPB1
MOL000098	quercetin	Transforming growth factor beta-1	TGFB1
MOL000098	quercetin	Maltase-glucoamylase, intestinal	MGAM
MOL000098	quercetin	Interleukin-2	IL2
MOL000098	quercetin	Nuclear receptor subfamily 1 group I member 2	NR1I2
MOL000098	quercetin	Cytochrome P450 1B1	CYP1B1
MOL000098	quercetin	G2/mitotic-specific cyclin-B1	CCNB1
MOL000098	quercetin	Tissue-type plasminogen activator	PLAT
MOL000098	quercetin	Thrombomodulin	THBD
MOL000098	quercetin	Plasminogen activator inhibitor 1	SERPINE1
MOL000098	quercetin	Interferon gamma	IFNG
MOL000098	quercetin	Arachidonate 5-lipoxygenase	ALOX5
MOL000098	quercetin	Phosphatidylinositol-3,4,5-trisphosphate 3-phosphatase and dual-specificity protein phosphatase PTEN	PTEN
MOL000098	quercetin	Interleukin-1 alpha	IL1A
MOL000098	quercetin	Myeloperoxidase	MPO
MOL000098	quercetin	DNA topoisomerase 2-alpha	TOP2A
MOL000098	quercetin	Neutrophil cytosol factor 1	NCF1
MOL000098	quercetin	ATP-binding cassette sub-family G member 2	ABCG2
MOL000098	quercetin	Hyaluronan synthase 2	HAS2
MOL000098	quercetin	Nuclear factor erythroid 2-related factor 2	NFE2L2
MOL000098	quercetin	NAD(P)H dehydrogenase [quinone] 1	NQO1
MOL000098	quercetin	Poly [ADP-ribose] polymerase 1	PARP1
MOL000098	quercetin	Aryl hydrocarbon receptor	AHR
MOL000098	quercetin	26S proteasome non-ATPase regulatory subunit 3	PSMD3
MOL000098	quercetin	Solute carrier family 2, facilitated glucose transporter member 4	SLC2A4
MOL000098	quercetin	Collagen alpha-1(III) chain	COL3A1
MOL000098	quercetin	DNA gyrase subunit B	gyrB
MOL000098	quercetin	C-X-C motif chemokine 11	CXCL11
MOL000098	quercetin	C-X-C motif chemokine 2	CXCL2
MOL000098	quercetin	DDB1- and CUL4-associated factor 5	DCAF5
MOL000098	quercetin	Nuclear receptor subfamily 1 group I member 3	NR1I3
MOL000098	quercetin	Serine/threonine-protein kinase Chk2	CHEK2
MOL000098	quercetin	Insulin receptor	INSR
MOL000098	quercetin	Claudin-4	CLDN4
MOL000098	quercetin	Peroxisome proliferator-activated receptor alpha	PPARA
MOL000098	quercetin	Peroxisome proliferator-activated receptor delta	PPARD
MOL000098	quercetin	Heat shock factor protein 1	HSF1
MOL000098	quercetin	C-reactive protein	CRP
MOL000098	quercetin	C-X-C motif chemokine 10	CXCL10
MOL000098	quercetin	Inhibitor of nuclear factor kappa-B kinase subunit alpha	CHUK
MOL000098	quercetin	Osteopontin	SPP1
MOL000098	quercetin	Runt-related transcription factor 2	RUNX2
MOL000098	quercetin	Ras association domain-containing protein 1	RASSF1
MOL000098	quercetin	Transcription factor E2F1	E2F1
MOL000098	quercetin	Transcription factor E2F2	E2F2
MOL000098	quercetin	Prostatic acid phosphatase	ACP3
MOL000098	quercetin	Cathepsin D	CTSD
MOL000098	quercetin	Insulin-like growth factor-binding protein 3	IGFBP3
MOL000098	quercetin	Insulin-like growth factor II	IGF2
MOL000098	quercetin	CD40 ligand	CD40LG
MOL000098	quercetin	Interferon regulatory factor 1	IRF1
MOL000098	quercetin	Receptor tyrosine-protein kinase erbB-3	ERBB3
MOL000098	quercetin	Serum paraoxonase/arylesterase 1	PON1
MOL000098	quercetin	Type I iodothyronine deiodinase	DIO1
MOL000098	quercetin	Procollagen C-endopeptidase enhancer 1	PCOLCE
MOL000098	quercetin	Puromycin-sensitive aminopeptidase	NPEPPS
MOL000098	quercetin	Hexokinase-2	HK2
MOL000098	quercetin	Homeobox protein Nkx-3.1	NKX3-1
MOL000098	quercetin	Ras GTPase-activating protein 1	RASA1
MOL000098	quercetin	Peroxidase C1A	PRXC1A
MOL000098	quercetin	Glutathione S-transferase Mu 1	GSTM1
MOL000098	quercetin	Glutathione S-transferase Mu 2	GSTM2
