# Supplementary material for: Molecular mechanism of Epimedium in the treatment of vascular dementia based on network pharmacology and molecular docking
Source: Front Aging Neurosci. 2022 Aug 16;14:940166. doi: 10.3389/fnagi.2022.940166 (PMC9424771; doi:10.3389/fnagi.2022.940166)
Supplement: Supplementary file 5 [file Table_5.XLSX]

## Sheet: Sheet1
		AKT1	TNF	IL1β	IL6	MMP9
MOL001510	24-epicampesterol	-6.6	-6.6	-8.3	-6.4	-7.1
MOL001645	Linoleyl acetate	-7.1	-6.2	-7.6	-5.8	-6.2
MOL001771	poriferast-5-en-3beta-ol	-7.2	-6	-6.8	-5.1	-6.5
MOL001792	DFV	-7.6	-6.6	-7.6	-8.4	-7.1
MOL003044	Chryseriol	-8.1	-6.8	-8.1	-6.9	-9.5
MOL003542	8-Isopentenyl-kaempferol	-8.6	-6.9	-8.6	-6.9	-8.3
MOL000359	sitosterol	-6.2	-6.2	-5.8	-5.9	-6.4
MOL000422	kaempferol	-8.5	-8.6	-8.5	-6.8	-9.1
MOL004367	olivil	-7.8	-6.6	-7.3	-6.3	-8
MOL004373	Anhydroicaritin	-8.7	-6.5	-8.7	-6.2	-8.4
MOL004380	C-Homoerythrinan, 1,6-didehydro-3,15,16-trimethoxy-,(3.beta.)-	-7	-5.8	-7	-5.7	-6.5
MOL004382	Yinyanghuo A	-8.9	-8.1	-8.7	-7.2	-8.9
MOL004384	Yinyanghuo C	-9.3	-7.8	-9.2	-7.7	-9.4
MOL004386	Yinyanghuo E	-9.1	-7.4	-9	-7.9	-8.5
MOL004388	6-hydroxy-11,12-dimethoxy-2,2-dimethyl-1,8-dioxo-2,3,4,8-tetrahydro-1H-isochromeno[3,4-h]isoquinolin-2-ium	-9.3	-7.7	-9.4	-6.6	-7.1
MOL004391	8-(3-methylbut-2-enyl)-2-phenyl-chromone	-8.7	-6.5	-8.6	-7.1	-9.4
MOL004394	Anhydroicaritin-3-O-alpha-L-rhamnoside	-8.4	-7.7	-8.4	-6.8	-7.9
MOL004396	1,2-bis(4-hydroxy-3-methoxyphenyl)propan-1,3-diol	-7.4	-6.4	-7.4	-6.1	-7.5
MOL004425	Icariin	-8.6	-7.1	-8.2	-7.2	-7.2
MOL004427	Icariside A7	-8.2	-6.7	-8.3	-6.7	-7.4
MOL000006	luteolin	-8.8	-7.1	-8.2	-7.2	-9.9
MOL000622	Magnograndiolide	-8.3	-8.3	-8.3	-7.6	-6.2
MOL000098	quercetin	-8.5	-7.1	-8.8	-7	-9.7
